# Supplementary material for: Human Attitude toward Reptiles: A Relationship between Fear, Disgust, and Aesthetic Preferences
Source: Animals (Basel). 2019 May 14;9(5):238. doi: 10.3390/ani9050238 (PMC6562393; doi:10.3390/ani9050238)
Supplement: Supplementary file 1 [file animals-09-00238-s001.zip]

Archive with 2 entries (2 files):
- TableS1.xls
- TableS2.xls
