# Supplementary material for: Human Attitude toward Reptiles: A Relationship between Fear, Disgust, and Aesthetic Preferences
Source: Animals (Basel). 2019 May 14;9(5):238. doi: 10.3390/ani9050238 (PMC6562393; doi:10.3390/ani9050238)
Supplement: Supplementary file 1 [file animals-09-00238-s001.zip › TableS1.xls]

## Sheet: a) Scores
SM1a. List of species included in Set 1 with the mean preference scores on each dimension for each species and also for each of the groups. The species scored as the most frightening, most disgusting and most beautiful are marked with orange, while the species scored lowest are marked with green. Lower and upper quartiles calculated from the whole set were used as a reference value for each dimen…
Nr	Group	Family	Subfamily	Species	English name	Legless	Fear	Disgust	Beauty		Group	Fear	Disgust	Beauty		Low fear	1.95
1	lizard	Agamidae	Agaminae	Xenagama wilmsi	Wilms' Strange Agama	no	1.91803	2.07143	5.50318		lizard	2.35	2.5	4.94		High fear	4.54
2	lizard	Agamidae	Amphibolurinae	Moloch horridus	Thorny Devil	no	2.95902	2.6746	5.82803		worm lizard	3.92	5.06	2.47		Low disgust	2.1
3	lizard	Agamidae	Draconinae	Mantheyus phuwuanensis	Phuwua Rock Agama	no	2.09016	2.29365	4.73885		crocodile	4.83	2.33	5.04		High disgust	3.88
4	lizard	Agamidae	Hydrosaurinae	Hydrosaurus weberi	Weber's Saifin Lizard	no	2.82787	2.40476	5.3758		turtle	1.7	1.95	4.7		Low beauty	3.77
5	lizard	Agamidae	Leiolepidinae	Leiolepis reevesii	Reeves' Butterfly Lizard	no	1.88525	1.94444	5.54777		snake	4.67	3.92	4.03		High beauty	5.27
6	lizard	Agamidae	Uromastycinae	Uromastyx yemenensis	South Arabian Spiny-tailed Lizard	no	2.77869	2.49206	5.3758
7	lizard	Anguidae	Anguinae	Anguis cephallonica	Peloponnese Slow Worm	yes	4.09836	4.03175	3.91083
8	lizard	Anguidae	Diploglossinae	Ophiodes striatus	Striped Worm Lizard	yes	3.90164	3.88889	3.94268
9	lizard	Anguidae	Gerrhonotinae	Abronia graminea	Terrestrial Arboreal Alligator Lizard	no	1.95082	1.8254	5.94904
10	lizard	Anniellidae	Anniellinae	Anniella geronimensis	Baja California Legless Lizard	yes	3.90164	4.27778	3.15287
11	lizard	Carphodactylidae	Carphodactylinae	Phyllurus caudiannulatus	Ringed Thin-tail Gecko	no	2.12295	2.51587	5.02548
12	lizard	Cordylidae	Cordylinae	Chamaesaura anguina	Cape Grass Lizard	no	3.97541	3.80159	4.0828
13	lizard	Cordylidae	Platysaurinae	Platysaurus intermedius	Common Flat Lizard	no	2.09836	2.18254	5.29299
14	lizard	Corytophanidae	Corytophaninae	Basiliscus vittatus	Brown Basilisk	no	1.86885	1.87302	6.04459
15	lizard	Crotaphytidae	Crotaphytinae	Crotaphytus dickersonae	Dickerson's Collared Lizard	no	1.82787	1.70635	6.50955
16	lizard	Dactyloidae	Dactyloinae	Anolis punctatus	Amazon Green Anole	no	1.7623	1.69841	6.03185
17	lizard	Dibamidae	Dibaminae	Anelytropsis papillosus	Mexican Blind Lizard	yes	3.93443	5.15873	2.05096
18	lizard	Diplodactylidae	Diplodactylinae	Strophurus ciliaris	Northern Spiny-tailed Gecko	no	1.81967	2.05556	5.49682
19	lizard	Eublepharidae	Eublepharinae	Eublepharis fuscus	West Indian leopard gecko	no	2.0082	2.09524	5.55414
20	lizard	Gekkonidae	Gekkoninae	Geckonia chazaliae	Helmethead Gecko	no	1.7623	1.95238	5.2293
21	lizard	Gerrhosauridae	Gerrhosaurinae	Tetradactylus ellenbergeri	Ellen's Whip Lizard	yes	3.90984	3.69048	3.83439
22	lizard	Gerrhosauridae	Zonosaurinae	Zonosaurus haraldmeieri	Green Madagascar Girdled Lizard	no	2.45082	3.02381	4.29299
23	lizard	Gymnophthalmidae	Alopoglossinae	Alopoglossus atriventris	Keel-Bellied Shade Lizard	no	2.07377	2.2619	4.80892
24	lizard	Gymnophthalmidae	Cercosaurinae	Potamites cochranae	Cochran's Neusticurus	no	2.04098	2.45238	5.26752
25	lizard	Gymnophthalmidae	Ecpleopinae	Arthrosaura guianensis	Guianense Tegu	no	1.89344	2.09524	5.12739
26	lizard	Gymnophthalmidae	Gymnophthalminae	Tretioscincus agilis	Smooth Tegu	no	2.08197	1.96032	5.98089
27	lizard	Gymnophthalmidae	Rhachisaurinae	Rhachisaurus brachylepis	Dixon's Anotosaura	no	2.45902	3.01587	4.29936
28	lizard	Helodermatidae	Helodermatinae	Heloderma horridum	Beaded Lizard	no	2.87705	2.70635	4.94268
29	lizard	Hoplocercidae	Hoplocercinae	Enyalioides binzayedi	Bin Zayedi's Woodlizard	no	2.16393	2.12698	5.56688
30	lizard	Chamaeleonidae	Brookesinae	Brookesia micra	World's Smallest Chameleon	no	1.72951	2.31746	4.54777
31	lizard	Chamaeleonidae	Chamaeleoninae	Rhampholeon nchisiensis	South African Stumptail Chameleon	no	1.63934	2.42857	4.35669
32	lizard	Iguanidae	Iguaninae	Dipsosaurus dorsalis	Desert Iguana	no	1.98361	2.19048	5.05732
33	lizard	Lacertidae	Gallotinae	Psammodromus algirus	Algerian Psammodromus	no	1.9918	2.25397	4.94904
34	lizard	Lacertidae	Lacertinae	Acanthodactylus lineomaculatus	Spiny-footed Lizard	no	1.72131	1.80952	5.66879
35	lizard	Lanthanotidae	Lanthanotinae	Lanthanotus borneensis	Borneo Earless Monitor	no	3.13115	2.60317	4.09554
36	lizard	Leiocephalidae	Leiocephalinae	Leiocephalus carinatus	Northern Curly-tailed Lizard	no	2.2541	2.03175	5.31847
37	lizard	Leiosauridae	Enyaliidae	Enyalius brasiliensis	Brazilian Fathead Anole	no	1.66393	1.59524	6.06369
38	lizard	Leiosauridae	Leiosaurinae	Pristidactylus achalensis	Argentine Anole	no	2.27049	2.3254	4.78344
39	lizard	Liolaemidae	Liolaeminae	Phymaturus manuelae	Manuela's Mountain Lizard	no	2.83607	2.46825	5.01911
40	lizard	Opluridae	Oplurinae	Oplurus grandidieri	Grandidier's Madagascar Swift	no	2.10656	2.19048	4.96815
41	lizard	Phrynosomatidae	Phrynosomatinae	Holbrookia maculata	Lesser Earless Lizard	no	1.85246	1.96032	5.2293
42	lizard	Phyllodactylidae	Phyllodactylinae	Homonota darwinii	Darwin's Marked Gecko	no	1.69672	1.79365	5.7707
43	lizard	Polychrotidae	Polychrotinae	Polychrus peruvianus	Peruvian Bush Anole	no	1.56557	1.61111	5.88535
44	lizard	Pygopodidae	Pygopodinae	Pletholax gracilis	Slender Slider	yes	4.27869	3.8254	3.95541
45	lizard	Scincidae	Acontinae	Typhlosaurus caecus	Cuvier's Legless Skink	yes	3.5082	4.85714	2.27389
46	lizard	Scincidae	Lygosominae I	Larutia trifasciata	Three-banded Larut Skink	no	3.07377	3.74603	3.28662
47	lizard	Scincidae	Lygosominae II	Calyptotis ruficauda	Red-tailed Calyptotis	no	2.07377	2.34127	4.64331
48	lizard	Scincidae	Lygosominae III	Tribolonotus novaeguineae	Spiny Skink	no	2.15574	2.16667	6.05732
49	lizard	Scincidae	Lygosominae IV	Lygisaurus tanneri	Endeavour River Litter-skink	no	2.07377	2.64286	4.17834
50	lizard	Scincidae	Scincinae	Scincus scincus	Sandfish Skink	no	2.29508	3.18254	3.82803
51	lizard	Shinisauridae	Shinisaurinae	Shinisaurus crocodilurus	Chinese Crocodile Lizard	no	2.02459	2.09524	5.35032
52	lizard	Sphaerodactylidae	Sphaerodactylinae	Gonatodes concinnatus	O'Shaughnessy's Gecko	no	1.95082	2.20635	5.27389
53	lizard	Teiidae	Teiinae	Kentropyx altamazonica	Cocha Whiptail	no	1.84426	2.06349	5.27389
54	lizard	Teiidae	Tupinambinae	Crocodilurus amazonicus	Crocodile Tegu	no	1.82787	1.80159	6.06369
55	lizard	Tropiduridae	Tropidurinae	Eurolophosaurus divaricatus	Lava Lizard	no	1.77869	1.80159	5.35032
56	lizard	Varanidae	Varaninae	Varanus storri	Storr's Monitor	no	2.01639	2.03175	5.27389
57	lizard	Xantusiidae	Cricosaurinae	Cricosaura typica	Cuban Night Lizard	no	1.98361	2.69841	4.22293
58	lizard	Xantusiidae	Xantusiinae	Lepidophyma flavimaculatum	Yellow-spotted Night Lizard	no	1.87705	2.09524	5.34395
59	lizard	Xenosauridae	Xenosaurinae	Xenosaurus grandis	Knob-scaled Lizard	no	2.16393	2.31746	4.42675
60	worm lizard	Amphisbaenidae	Amphisbaeninae	Chirindia swynnertoni	Swynnerton's Worm Lizard	yes	3.37705	4.94444	2.46497
61	worm lizard	Bipedidae	Bipedinae	Bipes biporus	Mexican Mole Lizard	no	3.53279	5.42857	1.98089
62	worm lizard	Blanidae	Blaninae	Blanus tingitanus	Tangier Worm Lizard	yes	3.90984	4.81746	2.96815
63	worm lizard	Cadeidae	Cadeinae	Cadea blanoides	Cuban Spotted Amphisbaena	yes	4.4918	4.8254	2.93631
64	worm lizard	Rhineuridae	Rhineurinae	Rhineura floridana	Florida Worm Lizard	yes	3.72951	5.44444	1.78344
65	worm lizard	Trogonophiidae	Trogonophiinae	Trogonophis wiegmanni	Checkerboard Worm Lizard	yes	4.45082	4.89683	2.69427
66	tuatara	Sphenodontidae	Sphenodontinae	Sphenodon punctatus	Tuatara	no	2.36885	2.7381	4.36306
67	crocodile	Alligatoridae	Alligatorinae	Melanosuchus niger	Black caiman	no	4.68852	2.26984	5.19108
68	crocodile	Crocodylidae	Crocodylinae	Crocodylus moreletii	Morelet’s Crocodile	no	5.09836	2.27778	5.15924
69	crocodile	Gavialidae	Gavialinae	Gavialis gangeticus	Gharial	no	4.68852	2.43651	4.76433
70	turtle	Carettochelyidae	Carettochelyinae	Carettochelys insculpta	Pig-nosed Turtle	no	1.4918	1.80159	4.72611
71	turtle	Dermatemydidae	Dermatemydinae	Dermatemys mawii	Central American River Turtle	no	1.46721	1.73016	4.31847
72	turtle	Dermochelyidae	Dermochelyinae	Dermochelys coriacea	Leatherback Sea Turtle	no	1.7459	1.95238	4.6051
73	turtle	Emydidae	Emydinae	Graptemys pulchra	Alabama Map Turtle	no	1.59836	1.85714	5.0828
74	turtle	Geoemydidae	Geoemydinae	Cuora flavomarginata	Chinese Box Turtle	no	1.34426	1.42857	5.59236
75	turtle	Chelidae	Chelinae	Mesoclemmys nasutus	Guianan Toadhead Turtle	no	1.42623	1.6746	4.70064
76	turtle	Cheloniidae	Cheloniinae	Natator depressus	Flatback Turtle	no	1.58197	1.75397	4.81529
77	turtle	Chelydridae	Chelydrinae	Macrochelys temminckii	Alligator Snapping Turtle	no	3.36066	3.30159	4.21019
78	turtle	Kinosternidae	Kinosterninae	Staurotypus triporcatus	Mexican Giant Musk Turtle	no	1.59016	1.79365	4.87898
79	turtle	Pelomedusidae	Pelomedusinae	Pelusios carinatus	African Keeled Mud Turtle	no	1.40984	1.39683	5.42675
80	turtle	Podocnemididae	Podocnemidinae	Peltocephalus dumeriliana	Big-headed Amazon River Turtle	no	1.78689	2.34127	3.8535
81	turtle	Testudinidae	Testudininae	Gopherus agassizii	Agassiz’s Desert Tortoise	no	1.30328	1.30952	5.38217
82	turtle	Trionychidae	Trionychinae	Dogania subplana	Malayan Soft-shelled Turtle	no	2.02459	3.02381	3.49045
83	snake	Acrochordidae	Acrochordinae	Acrochordus arafurae	Arafura Filesnake	yes	5.09836	4.14286	3.67516
84	snake	Aniliidae	Aniliinae	Anilius scytale	Coral Cylinder Snake	yes	5.0082	3.84921	5.14013
85	snake	Anomalepidae	Anomalepinae	Helminthophis frontalis	Costa Rica Blind Snake	yes	4.2459	4.76984	2.71338
86	snake	Anomochilidae	Anomochilinae	Anomochilus weberi	Weber's Pipe Snake	yes	4.7377	3.63492	4.70701
87	snake	Boidae	Boinae	Eunectes notaeus	Yellow Anaconda	yes	5.05738	3.69048	4.98726
88	snake	Boidae	Candoiinae	Candoia aspera	New Guinea Viper Boa	yes	5.05738	4.25397	3.64331
89	snake	Boidae	Erycinae	Gongylophis conicus	Rough-tailed Sand Boa	yes	5.0082	3.9127	3.94268
90	snake	Boidae	Sanziniinae	Sanzinia madagascariensis	Madagascar Tree Boa	yes	4.9918	3.83333	3.7707
91	snake	Boidae	Ungaliophiinae	Ungaliophis panamensis	Panamanian Dwarf Boa	yes	5.04098	3.61111	4.82166
92	snake	Bolyeridae	Bolyerinae	Bolyeria multocarinata	Round Island Ground Boa	yes	5.15574	4.10317	3.75796
93	snake	Calabariidae	Calabariinae	Calabaria reinhardtii	Calabar Ground Python	yes	4.90164	4.23016	3.66242
94	snake	Colubridae	Calamariinae	Macrocalamus lateralis	Malayan Mountain Reed Snake	yes	4.35246	3.92857	3.14013
95	snake	Colubridae	Colubridae IS	Blythia reticulata	Blyth's Reticulate Snake	yes	4.64754	3.68254	4.43312
96	snake	Colubridae	Colubrinae	Scolecophis atrocinctus	Black-banded Snake	yes	5.10656	3.80952	5.2293
97	snake	Colubridae	Dipsadinae	Lystrophis pulcher	Banded Hognose Snake	yes	4.81148	3.45238	5.02548
98	snake	Colubridae	Grayiinae	Grayia ornata	Ornate African Water Snake	yes	4.7541	3.94444	3.41401
99	snake	Colubridae	Natricinae	Clonophis kirtlandii	Kirtland's Snake	yes	4.81967	3.70635	4.21656
100	snake	Colubridae	Pseudoxenodontinae	Pseudoxenodon stejnegeri	Stejneger's Bamboo Snake	yes	4.81967	3.66667	4.47771
101	snake	Colubridae	Sibynophiinae	Sibynophis collaris	Common Many-tooth Snake	yes	4.32787	3.64286	4.27389
102	snake	Cylindrophiidae	Cylindrophiinae	Cylindrophis maculatus	Ceylonese Cylinder Snake	yes	4.48361	4.06349	3.78981
103	snake	Elapidae	Elapinae	Astrotia stokesii	Stokes's Sea Snake	yes	4.63115	4.06349	3.17197
104	snake	Gerrhopilidae	Gerrhopilinae	Gerrhopilus mirus	Jan's Worm Snake	yes	4.03279	4.03968	3.71975
105	snake	Homalopsidae	Homalopsinae	Cantoria violacea	Cantor's Water Snake	yes	4.93443	3.47619	4.94904
106	snake	Lamprophiidae	Aparallactinae	Aparallactus lunulatus	Reticulated Centipede Eater	yes	4.7459	3.44444	4.80255
107	snake	Lamprophiidae	Atractaspidinae	Homoroselaps lacteus	Spotted Harlequin Snake	yes	5.09016	3.51587	5.28025
108	snake	Lamprophiidae	Lamprophiidae IS	Micrelaps boettgeri	Somali Two-headed Snake	yes	4.45902	3.72222	4.70701
109	snake	Lamprophiidae	Lamprophiinae	Pseudoboodon lemniscatus	Striped Ethiopian Snake	yes	4.42623	3.88095	3.91083
110	snake	Lamprophiidae	Prosymninae	Prosymna stuhlmanni	East African Shovel Snout	yes	4.19672	3.98413	3.17197
111	snake	Lamprophiidae	Psammophiinae	Psammophylax rhombeatus	Rhombic Skaapsteker	yes	4.09016	3.42857	4.59873
112	snake	Lamprophiidae	Pseudaspidinae	Buhoma vauerocegae	Usambara Forest Snake	yes	4.65574	3.80159	3.47771
113	snake	Lamprophiidae	Pseudoxyrhophiinae	Pararhadinaea melanogaster	Madagascar Burrowing Snake	yes	4.04918	3.88095	3.73885
114	snake	Leptotyphlopidae	Leptotyphlopinae	Tricheilostoma koppesi	Amaral's Blind Snake	yes	4.04098	4.04762	3.61146
115	snake	Loxocemidae	Loxoceminae	Loxocemus bicolor	Mexican Burrowing Python	yes	4.69672	4.34921	3.56051
116	snake	Pareatidae	Pareatinae	Pareas formosensis	Taiwan Slug Snake	yes	4.91803	3.5873	4.8535
117	snake	Pythonidae	Pythoninae	Antaresia childreni	Chidren's Python	yes	4.97541	3.69048	4.0828
118	snake	Tropidophiidae	Tropidophiinae	Trachyboa boulengeri	Northern Eyelash Boa	yes	5.2623	4.45238	3.05732
119	snake	Typhlopidae	Typhlopinae	Austrotyphlops pinguis	Rotund Blind Snake	yes	3.90984	4.78571	2.47134
120	snake	Uropeltidae	Uropeltinae	Plectrurus perroteti	Nilgiri Burrowing Snake	yes	4.18033	4.56349	2.95541
121	snake	Viperidae	Azemiopinae	Azemiops feae	Fea's Viper	yes	4.95082	3.50794	5.33758
122	snake	Viperidae	Crotalinae	Protobothrops jerdonii	Jefferson pitviper	yes	5.48361	3.52381	5.73885
123	snake	Viperidae	Viperinae	Pseudocerastes persicus	Perisan Horned Viper	yes	5.54098	3.65079	4.38217
124	snake	Xenodermatidae	Xenodermatinae	Xylophis stenorhynchus	Günther's Mountain Snake	yes	4.04918	3.84127	3.3949
125	snake	Xenopeltidae	Xenopeltinae	Xenopeltis hainanensis	Hainan Sunbeam Snake	yes	4.15574	4.36508	3.30573
126	snake	Xenophidiidae	Xenophidiinae	Xenophidion schaeferi	Schaefer's Spinejaw Snake	yes	4.54098	3.76984	4.01274
127	snake	Xenotyphlopinae	Xenotyphlopinae	Xenotyphlops mocquardi	Madagascar Blind Snake	yes	3.5082	5.16667	2.21019

## Sheet: b) Fear
SM1b. Raw fear scores for each of the species included in Set 1. The pictures were scored on a 7-point Likert scale, where 7 corresponded to the most fear-evoking (frightening) species and 1 corresponded to the least fear-evoking (frightening) species.
Nr	Group	Family	Subfamily	Species	English name	Legless	r1	r2	r3	r4	r5	r6	r7	r8	r9	r10	r11	r12	r13	r14	r15	r16	r17	r18	r19	r20	r21	r22	r23	r24	r25	r26	r27	r28	r29	r30	r31	r32	r33	r34	r35	r36	r37	r38	r39	r40	r41	r42	r43
1	lizard	Agamidae	Agaminae	Xenagama wilmsi	Wilms' Strange Agama	no	1	2	1	1	2	1	1	1	1	1	3	4	4	1	1	1	6	2	1	1	1	1	1	1	4	2	1	1	4	1	2	1	3	2	3	5	1	1	1	2	2	2	2
2	lizard	Agamidae	Amphibolurinae	Moloch horridus	Thorny Devil	no	2	3	1	1	2	4	1	1	4	3	4	4	7	3	1	3	2	4	2	1	1	1	3	2	2	3	7	6	2	2	1	1	5	2	5	7	1	6	2	4	2	2	2
3	lizard	Agamidae	Draconinae	Mantheyus phuwuanensis	Phuwua Rock Agama	no	1	2	1	1	2	3	1	1	1	1	3	6	5	1	1	2	5	3	2	1	3	1	2	1	2	2	1	1	3	1	2	1	1	1	2	6	1	3	2	1	1	3	1
4	lizard	Agamidae	Hydrosaurinae	Hydrosaurus weberi	Weber's Saifin Lizard	no	1	3	2	2	2	2	1	1	3	3	4	4	4	1	1	2	7	4	3	3	1	1	4	2	1	3	1	6	4	2	1	2	4	3	5	4	1	2	3	4	2	1	1
5	lizard	Agamidae	Leiolepidinae	Leiolepis reevesii	Reeves' Butterfly Lizard	no	1	1	1	1	2	1	1	1	1	1	2	2	4	1	1	1	5	4	1	1	2	1	1	1	3	2	1	1	2	1	2	1	2	1	4	6	2	3	1	3	1	2	1
6	lizard	Agamidae	Uromastycinae	Uromastyx yemenensis	South Arabian Spiny-tailed Lizard	no	2	3	2	2	2	4	1	1	3	1	3	5	6	1	1	2	7	3	2	1	2	1	3	1	2	3	6	3	4	1	1	1	3	4	6	4	1	3	3	4	1	2	1
7	lizard	Anguidae	Anguinae	Anguis cephallonica	Peloponnese Slow Worm	yes	3	2	2	3	3	5	1	1	2	1	2	5	7	4	7	4	7	6	6	7	7	7	7	2	7	2	1	4	5	7	5	1	4	6	6	6	7	6	6	4	2	4	3
8	lizard	Anguidae	Diploglossinae	Ophiodes striatus	Striped Worm Lizard	yes	3	2	3	3	3	5	1	1	2	1	3	5	7	6	4	5	7	6	4	6	7	7	2	2	7	2	1	4	2	7	6	1	4	5	5	5	7	6	6	5	2	4	3
9	lizard	Anguidae	Gerrhonotinae	Abronia graminea	Terrestrial Arboreal Alligator Lizard	no	1	2	1	1	2	3	1	1	2	1	3	2	4	1	1	1	5	2	1	1	1	1	1	1	2	3	6	2	2	1	2	1	4	3	3	4	1	2	2	4	1	2	1
10	lizard	Anniellidae	Anniellinae	Anniella geronimensis	Baja California Legless Lizard	yes	3	2	4	3	3	6	2	1	2	1	3	6	7	3	3	4	7	6	4	6	7	6	6	2	6	2	1	4	5	7	2	1	4	6	6	6	6	6	6	4	2	4	3
11	lizard	Carphodactylidae	Carphodactylinae	Phyllurus caudiannulatus	Ringed Thin-tail Gecko	no	1	2	1	1	2	2	1	1	1	1	3	4	5	1	1	1	6	3	1	1	1	1	1	1	2	3	1	1	3	1	1	1	1	1	5	5	1	2	2	3	1	2	1
12	lizard	Cordylidae	Cordylinae	Chamaesaura anguina	Cape Grass Lizard	no	3	2	3	1	3	5	1	1	2	1	5	6	7	6	4	4	7	6	5	7	7	7	3	2	6	4	1	4	5	7	6	1	5	5	6	5	7	4	6	5	2	4	2
13	lizard	Cordylidae	Platysaurinae	Platysaurus intermedius	Common Flat Lizard	no	2	2	1	1	2	1	1	1	1	1	2	3	6	1	1	1	5	2	2	1	1	1	1	1	4	2	1	2	4	1	3	1	2	2	5	6	2	2	2	2	2	4	1
14	lizard	Corytophanidae	Corytophaninae	Basiliscus vittatus	Brown Basilisk	no	1	2	1	1	2	4	1	1	1	1	3	5	4	1	1	2	3	2	1	1	1	1	2	1	3	2	6	1	2	1	2	1	3	2	4	4	1	2	1	3	1	1	1
15	lizard	Crotaphytidae	Crotaphytinae	Crotaphytus dickersonae	Dickerson's Collared Lizard	no	1	2	1	1	2	1	1	1	1	1	2	1	4	1	1	1	5	4	2	1	1	1	2	1	1	2	7	3	3	1	2	1	2	1	2	5	1	2	1	3	1	1	1
16	lizard	Dactyloidae	Dactyloinae	Anolis punctatus	Amazon Green Anole	no	1	1	1	1	2	1	1	1	1	1	2	5	5	1	1	1	4	2	2	1	1	1	2	1	2	3	1	1	3	1	2	1	1	1	4	6	1	1	2	3	1	2	1
17	lizard	Dibamidae	Dibaminae	Anelytropsis papillosus	Mexican Blind Lizard	yes	1	2	4	1	3	4	1	1	2	2	3	6	5	4	7	3	7	6	3	5	7	7	5	2	7	2	1	2	4	7	6	1	6	6	6	5	5	7	7	5	2	3	4
18	lizard	Diplodactylidae	Diplodactylinae	Strophurus ciliaris	Northern Spiny-tailed Gecko	no	1	1	2	1	2	1	1	1	1	1	3	5	4	2	1	2	5	4	1	1	1	1	1	1	1	2	1	2	1	1	2	1	1	1	4	6	1	3	2	2	1	1	1
19	lizard	Eublepharidae	Eublepharinae	Eublepharis fuscus	West Indian leopard gecko	no	1	1	3	1	2	2	1	1	1	1	1	5	4	2	3	1	5	3	1	1	1	1	1	1	3	1	6	2	1	1	4	1	1	1	3	6	1	5	3	2	2	1	1
20	lizard	Gekkonidae	Gekkoninae	Geckonia chazaliae	Helmethead Gecko	no	1	1	1	1	2	1	1	1	1	1	3	5	4	1	1	1	4	3	1	1	2	1	2	1	2	2	1	1	2	1	1	1	1	1	4	7	1	2	2	1	1	2	1
21	lizard	Gerrhosauridae	Gerrhosaurinae	Tetradactylus ellenbergeri	Ellen's Whip Lizard	yes	2	2	4	1	3	5	1	1	2	1	2	6	7	4	7	5	7	6	3	5	7	7	2	2	6	5	1	4	5	7	6	1	3	5	6	5	7	6	6	6	2	5	2
22	lizard	Gerrhosauridae	Zonosaurinae	Zonosaurus haraldmeieri	Green Madagascar Girdled Lizard	no	1	2	1	1	2	2	1	1	1	1	2	3	6	1	1	1	7	2	5	1	2	1	1	1	1	2	1	3	3	1	4	1	3	2	6	4	3	4	4	3	1	2	1
23	lizard	Gymnophthalmidae	Alopoglossinae	Alopoglossus atriventris	Keel-Bellied Shade Lizard	no	1	1	1	1	2	1	1	1	1	1	2	3	3	1	2	1	5	5	1	1	1	1	2	1	3	2	7	1	2	1	2	1	3	2	3	6	1	6	4	3	1	2	1
24	lizard	Gymnophthalmidae	Cercosaurinae	Potamites cochranae	Cochran's Neusticurus	no	1	2	1	1	2	2	1	1	1	1	3	4	4	2	1	2	5	3	1	1	2	1	2	1	2	2	1	1	2	1	2	1	3	1	3	5	2	2	1	2	2	3	1
25	lizard	Gymnophthalmidae	Ecpleopinae	Arthrosaura guianensis	Guianense Tegu	no	1	1	1	1	2	2	1	1	1	1	2	3	4	1	1	1	4	2	1	1	2	1	1	1	2	2	1	1	3	1	2	1	2	1	3	6	2	2	2	2	1	2	1
26	lizard	Gymnophthalmidae	Gymnophthalminae	Tretioscincus agilis	Smooth Tegu	no	1	1	1	2	3	1	1	1	1	1	1	2	6	1	1	1	4	3	2	1	1	1	1	1	2	2	6	2	2	1	5	1	1	1	3	5	2	2	2	3	1	2	1
27	lizard	Gymnophthalmidae	Rhachisaurinae	Rhachisaurus brachylepis	Dixon's Anotosaura	no	1	2	1	1	2	4	1	1	1	1	2	6	4	1	1	1	6	3	2	1	6	1	1	1	5	1	1	1	2	1	4	1	2	2	6	6	2	3	2	3	1	3	1
28	lizard	Helodermatidae	Helodermatinae	Heloderma horridum	Beaded Lizard	no	1	3	3	4	2	2	1	1	1	1	3	5	4	1	6	1	7	3	1	1	2	1	5	1	1	2	6	1	6	1	4	3	4	2	4	6	1	5	3	3	3	2	2
29	lizard	Hoplocercidae	Hoplocercinae	Enyalioides binzayedi	Bin Zayedi's Woodlizard	no	1	2	1	1	2	1	1	1	1	1	3	3	6	1	1	2	4	3	2	1	2	1	3	1	5	3	1	3	2	1	1	1	5	2	3	4	1	3	2	3	1	2	1
30	lizard	Chamaeleonidae	Brookesinae	Brookesia micra	World's Smallest Chameleon	no	1	1	1	1	2	1	1	1	1	1	3	4	4	1	1	1	4	2	1	1	1	1	1	1	2	2	1	1	2	1	1	1	2	1	3	4	1	2	1	1	1	3	1
31	lizard	Chamaeleonidae	Chamaeleoninae	Rhampholeon nchisiensis	South African Stumptail Chameleon	no	1	2	1	1	2	2	1	1	1	1	2	4	5	1	1	1	4	3	1	1	1	1	2	1	2	1	1	1	2	1	3	1	1	3	2	4	1	5	4	2	1	2	1
32	lizard	Iguanidae	Iguaninae	Dipsosaurus dorsalis	Desert Iguana	no	2	2	1	1	2	1	1	1	1	1	2	2	4	1	1	1	6	3	1	1	1	1	2	1	2	2	1	2	2	1	2	1	3	2	5	5	2	3	1	3	1	2	1
33	lizard	Lacertidae	Gallotinae	Psammodromus algirus	Algerian Psammodromus	no	1	2	1	1	2	2	1	1	2	1	3	2	4	1	1	1	5	2	2	1	3	1	1	1	2	3	1	1	3	1	2	1	3	1	3	5	1	3	2	2	1	1	1
34	lizard	Lacertidae	Lacertinae	Acanthodactylus lineomaculatus	Spiny-footed Lizard	no	1	1	1	1	2	1	1	1	1	1	2	3	4	1	1	1	4	2	1	1	2	1	1	1	2	3	1	1	2	1	3	1	2	1	5	6	2	2	2	1	1	2	1
35	lizard	Lanthanotidae	Lanthanotinae	Lanthanotus borneensis	Borneo Earless Monitor	no	1	3	4	1	2	4	1	1	3	2	2	3	4	1	3	5	7	4	2	1	2	1	7	2	2	6	1	6	4	1	2	1	5	2	4	6	1	6	3	4	2	2	2
36	lizard	Leiocephalidae	Leiocephalinae	Leiocephalus carinatus	Northern Curly-tailed Lizard	no	1	2	2	1	2	2	1	1	1	1	2	2	5	1	1	1	5	3	2	1	1	1	3	1	2	2	1	6	3	1	1	1	4	3	3	7	1	3	4	3	1	2	1
37	lizard	Leiosauridae	Enyaliidae	Enyalius brasiliensis	Brazilian Fathead Anole	no	1	1	1	1	2	1	1	1	1	1	3	1	4	1	1	1	4	4	2	1	3	1	2	1	2	2	1	1	2	1	1	1	1	2	3	4	1	2	2	2	1	1	1
38	lizard	Leiosauridae	Leiosaurinae	Pristidactylus achalensis	Argentine Anole	no	1	3	2	2	2	2	1	1	2	2	3	3	4	1	1	1	5	6	2	1	1	1	3	2	1	3	1	2	3	1	1	1	5	3	3	5	1	2	2	3	1	1	1
39	lizard	Liolaemidae	Liolaeminae	Phymaturus manuelae	Manuela's Mountain Lizard	no	2	3	3	2	2	3	1	6	2	1	2	4	4	1	3	1	7	4	3	1	7	1	4	1	1	2	1	5	5	1	3	3	2	4	5	4	1	6	3	3	2	3	2
40	lizard	Opluridae	Oplurinae	Oplurus grandidieri	Grandidier's Madagascar Swift	no	1	2	2	1	2	2	1	1	1	1	1	3	4	1	1	1	6	5	2	1	2	1	2	1	2	2	1	3	2	1	4	1	2	2	3	6	1	4	3	3	1	2	1
41	lizard	Phrynosomatidae	Phrynosomatinae	Holbrookia maculata	Lesser Earless Lizard	no	1	2	1	1	2	1	1	1	1	1	2	4	4	1	1	2	6	3	1	1	1	1	1	1	3	3	1	1	2	1	2	1	3	3	4	7	1	2	2	2	1	2	1
42	lizard	Phyllodactylidae	Phyllodactylinae	Homonota darwinii	Darwin's Marked Gecko	no	1	1	1	1	2	1	1	1	1	1	2	3	4	2	1	1	4	4	1	1	2	1	1	1	2	2	6	1	1	1	2	1	1	1	3	7	1	2	2	2	1	1	1
43	lizard	Polychrotidae	Polychrotinae	Polychrus peruvianus	Peruvian Bush Anole	no	1	2	1	1	2	2	1	1	1	1	3	2	4	1	1	1	1	4	1	1	2	1	2	1	2	2	1	1	3	1	2	1	1	2	2	4	1	2	1	2	1	1	1
44	lizard	Pygopodidae	Pygopodinae	Pletholax gracilis	Slender Slider	yes	3	2	5	3	3	6	1	1	2	1	4	4	7	3	7	3	7	6	5	7	7	6	7	2	7	4	1	5	5	7	5	1	3	5	6	6	7	6	7	5	2	4	4
45	lizard	Scincidae	Acontinae	Typhlosaurus caecus	Cuvier's Legless Skink	yes	3	2	3	3	3	5	1	1	2	3	4	7	7	3	4	4	7	5	2	3	7	6	3	2	7	2	1	2	3	5	4	1	3	5	3	5	5	6	6	5	2	4	3
46	lizard	Scincidae	Lygosominae I	Larutia trifasciata	Three-banded Larut Skink	no	1	2	1	1	2	4	1	1	2	2	2	5	5	2	2	2	7	3	3	1	7	5	2	2	6	2	1	3	4	6	5	1	3	3	6	5	4	7	6	4	2	2	1
47	lizard	Scincidae	Lygosominae II	Calyptotis ruficauda	Red-tailed Calyptotis	no	1	2	1	1	2	2	1	1	1	1	2	6	5	1	1	2	6	3	3	1	1	1	1	1	6	2	1	1	2	1	3	1	3	1	6	5	3	3	2	3	1	2	1
48	lizard	Scincidae	Lygosominae III	Tribolonotus novaeguineae	Spiny Skink	no	2	2	1	2	2	3	1	1	1	1	3	4	6	2	1	2	5	3	1	1	1	1	2	1	2	2	1	1	3	1	1	1	1	3	3	7	1	2	1	3	2	3	1
49	lizard	Scincidae	Lygosominae IV	Lygisaurus tanneri	Endeavour River Litter-skink	no	1	2	1	2	2	1	1	1	1	1	2	5	4	1	1	2	6	3	1	1	2	1	1	1	3	4	1	1	2	1	2	1	2	2	3	5	2	2	3	2	1	1	1
50	lizard	Scincidae	Scincinae	Scincus scincus	Sandfish Skink	no	1	2	1	2	2	3	1	1	3	1	3	2	5	1	1	2	6	3	1	1	3	1	1	1	4	2	1	2	3	3	2	1	2	2	5	4	1	6	2	3	1	2	1
51	lizard	Shinisauridae	Shinisaurinae	Shinisaurus crocodilurus	Chinese Crocodile Lizard	no	1	2	1	1	2	2	1	1	1	1	2	5	5	1	4	1	6	3	2	1	1	1	2	1	2	2	1	1	2	1	1	2	4	2	4	5	1	2	1	3	2	2	1
52	lizard	Sphaerodactylidae	Sphaerodactylinae	Gonatodes concinnatus	O'Shaughnessy's Gecko	no	1	2	1	1	2	1	1	1	1	1	2	5	5	1	1	1	4	2	1	1	2	1	2	1	3	3	1	1	2	1	2	1	5	2	3	6	1	2	2	2	2	2	1
53	lizard	Teiidae	Teiinae	Kentropyx altamazonica	Cocha Whiptail	no	1	2	1	1	2	1	1	1	1	1	2	2	4	1	1	1	5	3	2	1	1	1	1	1	2	2	1	1	2	1	4	1	1	1	5	5	1	3	3	2	1	1	1
54	lizard	Teiidae	Tupinambinae	Crocodilurus amazonicus	Crocodile Tegu	no	1	2	1	1	2	1	1	1	1	1	2	5	4	2	1	1	5	3	1	1	1	1	1	1	2	2	1	1	3	1	2	1	2	1	3	5	2	2	1	2	1	1	1
55	lizard	Tropiduridae	Tropidurinae	Eurolophosaurus divaricatus	Lava Lizard	no	1	1	1	1	2	1	1	1	1	1	2	3	4	1	1	1	5	3	1	1	1	1	1	1	1	3	1	1	2	1	2	1	3	1	4	5	1	2	1	2	2	2	1
56	lizard	Varanidae	Varaninae	Varanus storri	Storr's Monitor	no	1	2	1	2	2	2	1	1	1	1	2	3	4	1	1	2	6	3	2	1	1	1	3	1	3	3	1	1	2	1	2	1	1	2	6	6	3	1	1	3	1	1	2
57	lizard	Xantusiidae	Cricosaurinae	Cricosaura typica	Cuban Night Lizard	no	1	1	1	1	2	1	1	1	1	1	2	5	4	1	1	1	5	3	1	1	2	1	1	1	2	3	1	2	2	1	2	1	3	2	2	6	3	3	3	2	1	2	1
58	lizard	Xantusiidae	Xantusiinae	Lepidophyma flavimaculatum	Yellow-spotted Night Lizard	no	1	2	1	1	2	1	1	1	1	1	2	2	3	1	2	1	4	5	2	1	2	1	2	1	3	2	7	1	2	1	3	1	3	2	3	5	1	2	2	2	1	1	1
59	lizard	Xenosauridae	Xenosaurinae	Xenosaurus grandis	Knob-scaled Lizard	no	1	2	1	2	2	2	1	1	1	1	3	3	4	1	1	1	7	3	1	1	2	1	4	1	2	2	1	1	3	1	3	1	4	2	4	5	1	2	3	3	2	1	1
60	worm lizard	Amphisbaenidae	Amphisbaeninae	Chirindia swynnertoni	Swynnerton's Worm Lizard	yes	1	2	3	1	3	5	1	1	2	2	4	7	1	1	4	3	7	4	1	2	7	6	4	2	7	7	1	2	3	5	5	1	4	2	4	5	6	6	6	5	1	4	3
61	worm lizard	Bipedidae	Bipedinae	Bipes biporus	Mexican Mole Lizard	no	1	1	3	1	3	5	1	1	2	3	5	7	7	2	2	3	7	6	1	1	7	7	2	2	7	2	1	2	3	6	4	1	2	6	5	5	4	7	7	4	2	3	1
62	worm lizard	Blanidae	Blaninae	Blanus tingitanus	Tangier Worm Lizard	yes	3	2	3	3	3	6	1	1	2	2	5	7	7	5	7	4	7	6	3	7	7	7	3	2	6	2	1	4	6	7	6	1	3	5	4	6	5	7	6	4	2	4	3
63	worm lizard	Cadeidae	Cadeinae	Cadea blanoides	Cuban Spotted Amphisbaena	yes	2	2	3	2	3	5	1	1	3	2	5	6	7	6	7	5	7	6	5	7	7	7	7	2	7	6	1	3	5	7	7	1	4	7	6	5	7	7	6	6	2	3	4
64	worm lizard	Rhineuridae	Rhineurinae	Rhineura floridana	Florida Worm Lizard	yes	1	2	2	1	3	4	1	1	2	2	5	7	5	4	6	3	7	4	1	3	7	7	3	2	6	7	1	3	2	7	5	1	3	6	5	5	5	7	6	5	3	5	3
65	worm lizard	Trogonophiidae	Trogonophiinae	Trogonophis wiegmanni	Checkerboard Worm Lizard	yes	3	2	3	2	3	5	1	1	2	3	5	7	7	6	7	5	7	5	3	4	7	7	6	2	7	5	1	4	4	7	6	1	4	7	6	5	6	7	6	6	2	5	3
66	tuatara	Sphenodontidae	Sphenodontinae	Sphenodon punctatus	Tuatara	no	1	3	1	2	2	4	1	1	1	1	3	4	5	1	1	2	7	3	1	1	1	1	4	2	4	3	1	1	3	1	2	1	4	3	4	5	1	6	2	4	1	3	1
67	crocodile	Alligatoridae	Alligatorinae	Melanosuchus niger	Black caiman	no	4	6	4	5	6	7	2	4	4	5	5	4	7	2	4	5	7	5	6	5	2	1	7	2	6	7	1	7	5	3	1	4	6	6	6	5	1	6	3	4	4	3	6
68	crocodile	Crocodylidae	Crocodylinae	Crocodylus moreletii	Morelet’s Crocodile	no	4	6	6	7	6	7	3	5	4	5	6	4	6	6	2	1	7	5	7	7	7	1	7	3	5	7	1	7	6	4	1	4	7	7	6	6	1	6	3	5	5	3	7
69	crocodile	Gavialidae	Gavialinae	Gavialis gangeticus	Gharial	no	4	6	5	5	6	7	1	4	4	5	5	5	6	5	5	6	7	5	6	4	4	1	7	3	6	7	1	7	5	3	2	3	6	7	6	5	1	6	4	4	2	3	6
70	turtle	Carettochelyidae	Carettochelyinae	Carettochelys insculpta	Pig-nosed Turtle	no	1	3	1	1	1	1	1	1	1	2	2	1	1	1	1	1	1	3	1	1	1	1	2	1	1	1	1	1	3	1	3	1	1	1	1	7	1	3	2	1	1	1	1
71	turtle	Dermatemydidae	Dermatemydinae	Dermatemys mawii	Central American River Turtle	no	1	3	1	1	1	1	1	1	1	1	3	4	1	1	1	1	2	1	1	1	1	1	2	1	1	2	1	1	3	1	4	1	2	1	2	7	1	2	1	1	1	1	2
72	turtle	Dermochelyidae	Dermochelyinae	Dermochelys coriacea	Leatherback Sea Turtle	no	1	2	1	3	1	1	1	1	1	2	2	3	1	1	1	1	4	2	1	1	1	1	4	1	1	2	1	1	2	1	2	3	3	1	2	7	1	1	1	2	1	1	2
73	turtle	Emydidae	Emydinae	Graptemys pulchra	Alabama Map Turtle	no	1	3	1	1	1	1	1	1	1	1	2	2	1	1	1	1	2	2	1	1	1	1	2	1	2	2	1	1	3	1	2	1	3	1	1	7	1	3	1	2	1	1	2
74	turtle	Geoemydidae	Geoemydinae	Cuora flavomarginata	Chinese Box Turtle	no	1	1	1	1	1	1	1	1	1	1	2	1	1	1	1	1	1	1	1	1	1	1	1	1	2	1	1	1	3	1	2	1	2	1	1	7	1	1	1	2	1	1	2
75	turtle	Chelidae	Chelinae	Mesoclemmys nasutus	Guianan Toadhead Turtle	no	1	2	1	1	1	1	1	1	1	1	2	1	1	1	1	1	2	1	1	1	1	1	2	1	2	2	1	1	3	1	4	1	1	1	1	7	1	2	1	1	1	1	1
76	turtle	Cheloniidae	Cheloniinae	Natator depressus	Flatback Turtle	no	1	2	1	3	1	1	1	1	1	1	2	1	1	1	1	1	2	1	1	1	2	1	3	1	1	1	1	1	3	2	2	3	1	1	3	7	1	3	1	2	1	1	2
77	turtle	Chelydridae	Chelydrinae	Macrochelys temminckii	Alligator Snapping Turtle	no	2	3	1	4	5	2	1	1	2	4	4	6	7	1	4	2	6	4	2	1	1	1	5	1	2	2	1	3	6	3	3	4	3	3	3	7	1	7	2	3	2	2	7
78	turtle	Kinosternidae	Kinosterninae	Staurotypus triporcatus	Mexican Giant Musk Turtle	no	1	2	1	2	1	1	1	1	1	1	2	1	1	1	1	2	1	3	1	1	1	1	2	1	1	2	1	1	3	1	2	1	2	1	2	7	1	2	1	1	1	1	2
79	turtle	Pelomedusidae	Pelomedusinae	Pelusios carinatus	African Keeled Mud Turtle	no	1	1	1	1	1	1	1	1	1	1	2	2	1	1	1	1	3	1	1	1	2	1	3	1	1	1	1	1	5	1	2	1	1	1	1	7	1	2	1	1	1	1	1
80	turtle	Podocnemididae	Podocnemidinae	Peltocephalus dumeriliana	Big-headed Amazon River Turtle	no	1	3	1	2	1	1	1	1	1	1	3	2	2	1	4	2	2	1	1	1	2	1	3	1	1	2	1	1	3	1	4	1	1	1	2	7	1	3	1	2	1	1	2
81	turtle	Testudinidae	Testudininae	Gopherus agassizii	Agassiz’s Desert Tortoise	no	1	1	1	1	1	1	1	1	1	1	2	1	1	1	1	1	1	1	1	1	1	1	1	1	1	1	1	1	2	1	2	1	1	1	2	7	1	3	1	1	1	1	1
82	turtle	Trionychidae	Trionychinae	Dogania subplana	Malayan Soft-shelled Turtle	no	1	4	1	4	1	1	1	1	2	1	3	5	1	1	1	2	6	1	1	1	4	1	3	1	2	2	1	1	4	2	2	2	2	2	1	7	1	3	1	2	1	2	2
83	snake	Acrochordidae	Acrochordinae	Acrochordus arafurae	Arafura Filesnake	yes	2	4	7	3	3	7	1	1	3	1	5	6	7	7	7	5	7	7	6	6	7	7	7	2	6	6	1	5	6	7	6	1	6	6	7	7	6	7	6	7	3	5	4
84	snake	Aniliidae	Aniliinae	Anilius scytale	Coral Cylinder Snake	yes	3	3	5	5	3	5	3	1	2	1	4	5	7	7	7	6	7	6	5	4	7	7	7	2	7	5	6	5	5	7	5	2	3	7	7	7	7	7	6	7	4	6	5
85	snake	Anomalepidae	Anomalepinae	Helminthophis frontalis	Costa Rica Blind Snake	yes	3	3	4	2	3	4	2	1	2	2	4	6	7	4	7	5	7	5	3	6	7	6	6	2	7	2	1	3	5	7	5	1	4	5	4	6	7	7	6	4	2	4	3
86	snake	Anomochilidae	Anomochilinae	Anomochilus weberi	Weber's Pipe Snake	yes	1	3	5	3	3	5	3	1	2	2	4	4	7	6	7	4	7	6	5	6	7	7	7	2	7	4	6	5	5	7	4	1	5	6	7	7	5	6	6	5	3	5	5
87	snake	Boidae	Boinae	Eunectes notaeus	Yellow Anaconda	yes	2	5	6	5	3	6	1	1	2	1	5	4	7	6	7	5	7	7	7	6	7	7	7	2	6	7	7	6	6	7	6	1	4	7	7	6	6	7	6	6	3	5	5
88	snake	Boidae	Candoiinae	Candoia aspera	New Guinea Viper Boa	yes	1	6	5	4	3	6	1	1	3	2	5	5	7	7	7	6	7	6	4	6	7	7	7	3	6	5	6	5	6	7	7	2	6	7	7	4	5	6	6	7	3	5	4
89	snake	Boidae	Erycinae	Gongylophis conicus	Rough-tailed Sand Boa	yes	2	5	4	4	3	6	1	1	3	1	5	3	7	6	7	4	7	7	6	6	7	7	7	2	6	4	6	5	6	7	7	2	5	6	7	7	6	7	6	6	3	5	5
90	snake	Boidae	Sanziniinae	Sanzinia madagascariensis	Madagascar Tree Boa	yes	2	6	5	4	3	6	1	1	2	1	5	5	7	7	7	5	7	7	6	6	7	7	7	2	6	6	1	6	6	7	7	1	5	6	7	6	6	7	6	6	4	5	4
91	snake	Boidae	Ungaliophiinae	Ungaliophis panamensis	Panamanian Dwarf Boa	yes	3	3	6	4	3	6	1	1	3	2	5	5	7	6	7	5	7	7	5	6	7	7	7	2	6	7	6	6	5	7	6	2	6	7	7	6	7	6	6	6	4	4	5
92	snake	Bolyeridae	Bolyerinae	Bolyeria multocarinata	Round Island Ground Boa	yes	1	5	7	4	3	7	3	1	2	1	6	5	7	6	7	5	7	7	6	6	7	7	7	2	6	6	1	6	6	7	7	2	5	7	7	7	6	7	6	7	3	5	4
93	snake	Calabariidae	Calabariinae	Calabaria reinhardtii	Calabar Ground Python	yes	2	3	6	2	3	7	2	1	3	1	5	6	7	7	7	5	7	6	5	6	7	7	7	2	7	4	1	5	6	7	7	1	6	7	7	6	6	7	7	6	3	5	5
94	snake	Colubridae	Calamariinae	Macrocalamus lateralis	Malayan Mountain Reed Snake	yes	2	3	6	3	3	5	3	1	2	1	4	5	7	4	7	5	7	6	4	6	7	7	7	2	6	2	1	4	6	7	7	1	4	4	6	6	6	6	6	5	2	4	3
95	snake	Colubridae	Colubridae IS	Blythia reticulata	Blyth's Reticulate Snake	yes	3	2	6	3	3	6	3	1	2	1	4	5	7	6	7	5	7	6	5	6	7	7	7	2	6	6	1	5	5	7	6	2	5	6	7	6	6	6	6	6	3	5	4
96	snake	Colubridae	Colubrinae	Scolecophis atrocinctus	Black-banded Snake	yes	3	3	5	5	3	5	3	2	2	2	3	3	7	6	7	6	7	7	6	5	7	7	7	2	7	5	7	5	5	7	7	2	5	7	7	6	6	7	5	6	3	6	5
97	snake	Colubridae	Dipsadinae	Lystrophis pulcher	Banded Hognose Snake	yes	2	3	6	4	3	5	2	1	2	1	3	2	7	6	7	5	7	7	6	5	7	7	7	2	7	4	7	6	5	7	5	2	4	7	7	7	6	6	7	6	2	4	5
98	snake	Colubridae	Grayiinae	Grayia ornata	Ornate African Water Snake	yes	3	4	7	4	3	6	2	1	3	2	5	6	7	5	7	2	7	6	6	6	7	6	7	2	6	3	1	4	6	7	4	2	5	5	6	6	7	7	6	6	2	5	4
99	snake	Colubridae	Natricinae	Clonophis kirtlandii	Kirtland's Snake	yes	2	3	5	3	3	7	2	1	2	1	6	4	7	6	7	5	7	7	5	6	7	7	7	3	6	5	1	5	5	7	7	1	6	6	7	7	6	6	6	6	4	5	4
100	snake	Colubridae	Pseudoxenodontinae	Pseudoxenodon stejnegeri	Stejneger's Bamboo Snake	yes	3	3	3	5	3	5	2	2	3	1	4	5	7	6	7	6	7	7	5	5	7	7	7	2	6	4	6	5	5	7	7	1	6	6	7	6	6	6	6	6	4	4	4
101	snake	Colubridae	Sibynophiinae	Sibynophis collaris	Common Many-tooth Snake	yes	2	2	5	2	3	5	2	1	2	1	4	5	7	6	7	4	7	7	5	4	7	7	7	2	5	4	1	3	5	7	5	1	4	6	7	5	7	7	6	5	2	4	3
102	snake	Cylindrophiidae	Cylindrophiinae	Cylindrophis maculatus	Ceylonese Cylinder Snake	yes	2	2	4	1	3	6	2	1	2	1	5	7	7	5	4	4	7	6	5	7	7	7	7	2	2	5	7	5	4	7	7	1	5	5	7	6	7	7	6	6	2	4	3
103	snake	Elapidae	Elapinae	Astrotia stokesii	Stokes's Sea Snake	yes	2	3	5	4	3	6	2	1	3	1	5	3	7	5	7	5	7	6	5	6	7	7	7	2	6	5	1	3	5	7	7	1	5	5	7	7	6	6	6	6	2	4	4
104	snake	Gerrhopilidae	Gerrhopilinae	Gerrhopilus mirus	Jan's Worm Snake	yes	1	2	5	4	3	5	2	1	2	2	4	7	7	1	4	3	7	6	4	5	7	6	6	2	7	2	1	3	3	5	5	1	4	6	4	6	7	6	6	5	2	5	5
105	snake	Homalopsidae	Homalopsinae	Cantoria violacea	Cantor's Water Snake	yes	2	3	6	5	3	5	3	1	2	1	4	5	7	6	7	5	7	7	6	4	7	7	7	2	7	5	1	6	5	7	6	4	5	6	6	7	7	6	6	7	3	5	5
106	snake	Lamprophiidae	Aparallactinae	Aparallactus lunulatus	Reticulated Centipede Eater	yes	2	3	6	3	3	5	3	1	2	2	4	5	7	5	7	5	7	6	6	6	7	7	7	2	7	3	1	4	5	7	4	5	3	7	7	6	7	7	6	6	3	5	4
107	snake	Lamprophiidae	Atractaspidinae	Homoroselaps lacteus	Spotted Harlequin Snake	yes	2	2	7	5	3	6	2	1	2	1	5	4	7	5	7	5	7	7	6	6	7	7	7	2	5	4	7	6	6	7	6	2	5	7	7	7	6	6	6	6	3	5	5
108	snake	Lamprophiidae	Lamprophiidae IS	Micrelaps boettgeri	Somali Two-headed Snake	yes	2	2	6	3	3	6	2	1	2	2	3	3	7	5	7	4	7	5	6	7	7	7	7	2	5	5	1	5	5	7	5	1	4	6	6	7	7	5	6	6	2	4	3
109	snake	Lamprophiidae	Lamprophiinae	Pseudoboodon lemniscatus	Striped Ethiopian Snake	yes	4	4	5	3	3	5	1	1	2	1	4	6	7	4	7	4	7	6	5	6	7	7	7	2	6	3	1	5	5	7	5	1	3	5	7	6	7	5	7	5	3	5	3
110	snake	Lamprophiidae	Prosymninae	Prosymna stuhlmanni	East African Shovel Snout	yes	2	2	4	4	3	5	2	1	2	1	3	6	7	3	6	3	7	5	5	7	7	6	7	2	6	6	1	3	5	7	6	1	6	5	6	6	7	7	6	4	2	5	3
111	snake	Lamprophiidae	Psammophiinae	Psammophylax rhombeatus	Rhombic Skaapsteker	yes	1	2	5	4	3	5	1	1	2	1	2	6	7	3	4	4	7	6	4	4	7	7	7	2	5	3	1	4	5	7	6	1	2	5	7	6	6	3	6	4	2	4	3
112	snake	Lamprophiidae	Pseudaspidinae	Buhoma vauerocegae	Usambara Forest Snake	yes	2	4	5	5	3	5	3	1	2	1	5	6	7	6	7	5	7	7	5	5	7	7	7	2	6	4	1	5	5	7	7	2	3	5	7	7	7	6	6	6	3	5	4
113	snake	Lamprophiidae	Pseudoxyrhophiinae	Pararhadinaea melanogaster	Madagascar Burrowing Snake	yes	3	3	4	3	3	6	1	1	2	1	3	7	7	5	4	5	7	7	3	5	7	7	7	2	7	2	1	4	5	7	5	1	5	6	6	5	7	7	6	4	3	5	3
114	snake	Leptotyphlopidae	Leptotyphlopinae	Tricheilostoma koppesi	Amaral's Blind Snake	yes	2	3	4	2	3	4	2	1	2	1	4	6	7	4	4	4	7	6	5	6	7	6	5	2	7	7	1	4	5	6	5	1	6	5	6	5	6	7	6	5	3	4	3
115	snake	Loxocemidae	Loxoceminae	Loxocemus bicolor	Mexican Burrowing Python	yes	2	3	5	4	3	5	2	1	2	1	4	5	7	5	7	4	7	6	6	6	7	7	7	2	7	6	1	4	4	7	6	2	5	6	7	6	7	7	6	6	3	4	3
116	snake	Pareatidae	Pareatinae	Pareas formosensis	Taiwan Slug Snake	yes	2	3	4	5	3	6	3	2	3	1	3	4	7	7	7	7	7	7	4	4	7	7	7	2	6	6	6	5	5	7	5	1	3	5	7	7	7	6	6	6	3	5	5
117	snake	Pythonidae	Pythoninae	Antaresia childreni	Chidren's Python	yes	2	4	4	4	3	6	1	2	2	1	5	4	7	6	7	5	7	6	7	6	7	7	7	2	6	6	1	4	6	7	7	2	6	7	7	6	7	7	6	6	3	4	4
118	snake	Tropidophiidae	Tropidophiinae	Trachyboa boulengeri	Northern Eyelash Boa	yes	3	6	6	4	3	7	3	1	3	2	5	6	7	6	7	4	7	7	5	6	7	7	7	2	7	6	1	5	6	7	7	1	6	7	7	6	6	7	6	7	4	5	4
119	snake	Typhlopidae	Typhlopinae	Austrotyphlops pinguis	Rotund Blind Snake	yes	3	2	3	2	3	6	1	1	2	2	5	7	7	4	3	7	7	5	2	5	7	7	5	2	7	2	1	1	4	7	7	1	2	6	6	5	6	7	7	5	2	4	4
120	snake	Uropeltidae	Uropeltinae	Plectrurus perroteti	Nilgiri Burrowing Snake	yes	2	2	4	3	3	5	2	1	2	2	5	6	7	5	7	5	7	6	4	6	7	7	4	2	6	5	1	3	5	6	4	1	4	6	4	6	6	6	6	6	2	5	3
121	snake	Viperidae	Azemiopinae	Azemiops feae	Fea's Viper	yes	2	3	5	7	3	5	2	2	2	1	4	2	7	6	7	5	7	7	5	5	7	7	7	2	7	4	1	6	5	7	5	5	4	6	7	6	6	6	6	6	3	5	5
122	snake	Viperidae	Crotalinae	Protobothrops jerdonii	Jefferson pitviper	yes	3	5	6	6	3	6	3	1	3	2	5	2	7	7	7	5	7	7	5	5	7	7	7	2	4	7	7	4	7	7	7	5	7	7	7	7	6	6	6	7	4	6	6
123	snake	Viperidae	Viperinae	Pseudocerastes persicus	Perisan Horned Viper	yes	3	6	7	6	3	6	3	1	4	3	5	3	7	7	7	6	7	7	5	6	7	7	7	2	7	6	7	6	6	7	6	5	6	6	7	6	6	7	6	7	4	4	7
124	snake	Xenodermatidae	Xenodermatinae	Xylophis stenorhynchus	Günther's Mountain Snake	yes	2	2	4	4	3	5	2	1	2	1	3	6	7	3	4	1	7	5	4	5	7	6	6	2	6	2	1	5	6	7	7	1	4	5	5	5	6	6	7	6	2	4	3
125	snake	Xenopeltidae	Xenopeltinae	Xenopeltis hainanensis	Hainan Sunbeam Snake	yes	2	2	4	3	3	5	2	1	2	1	4	6	7	4	4	5	7	5	4	7	7	7	5	2	6	2	1	5	5	7	6	1	4	4	4	5	6	7	7	5	2	5	3
126	snake	Xenophidiidae	Xenophidiinae	Xenophidion schaeferi	Schaefer's Spinejaw Snake	yes	3	4	4	3	3	6	2	1	2	1	5	6	7	5	7	4	7	7	4	6	7	7	7	2	6	5	1	5	5	7	5	1	5	5	7	5	7	2	6	4	2	5	4
127	snake	Xenotyphlopinae	Xenotyphlopinae	Xenotyphlops mocquardi	Madagascar Blind Snake	yes	2	2	3	1	3	3	1	1	2	2	4	7	7	2	4	4	7	5	1	2	7	7	3	2	7	1	1	2	3	7	4	1	2	5	6	5	6	7	7	4	2	4	4
[truncated: 79 more columns]

## Sheet: d) Beauty
SM1d. Raw beauty scores for each of the species included in Set 1. The pictures were scored on a 7-point Likert scale, where 7 corresponded to the most beautiful species and 1 corresponded to the least beautiful species.
Nr	Group	Family	Subfamily	Species	English name	Legless	r1	r2	r3	r4	r5	r6	r7	r8	r9	r10	r11	r12	r13	r14	r15	r16	r17	r18	r19	r20	r21	r22	r23	r24	r25	r26	r27	r28	r29	r30	r31	r32	r33	r34	r35	r36	r37	r38	r39	r40	r41	r42	r43
1	lizard	Agamidae	Agaminae	Xenagama wilmsi	Wilms' Strange Agama	no	5	7	7	6	6	2	5	7	5	3	6	5	6	7	4	6	5	5	4	7	5	6	7	5	5	5	6	5	4	5	6	5	6	4	6	5	5	6	6	6	6	4	4
2	lizard	Agamidae	Amphibolurinae	Moloch horridus	Thorny Devil	no	6	5	7	6	7	6	6	7	7	2	7	7	5	7	7	7	6	6	4	7	5	7	7	7	1	6	3	6	4	5	6	5	3	7	7	7	7	4	5	7	6	5	6
3	lizard	Agamidae	Draconinae	Mantheyus phuwuanensis	Phuwua Rock Agama	no	5	5	6	2	4	3	6	7	3	3	6	7	6	6	3	6	7	5	3	7	4	6	6	4	5	4	2	5	4	4	5	5	6	4	4	5	5	4	7	2	4	5	3
4	lizard	Agamidae	Hydrosaurinae	Hydrosaurus weberi	Weber's Saifin Lizard	no	4	5	7	6	4	3	3	6	3	3	2	6	4	7	3	5	7	6	4	7	4	7	7	5	2	5	2	6	4	4	5	6	4	5	3	4	6	6	7	1	5	7	3
5	lizard	Agamidae	Leiolepidinae	Leiolepis reevesii	Reeves' Butterfly Lizard	no	5	7	7	6	7	2	3	7	7	4	6	7	7	6	5	6	7	5	4	7	6	7	6	5	4	6	4	7	6	6	6	4	3	6	6	3	6	6	7	5	5	6	6
6	lizard	Agamidae	Uromastycinae	Uromastyx yemenensis	South Arabian Spiny-tailed Lizard	no	5	5	7	6	6	6	3	7	3	2	5	7	6	7	3	5	7	6	3	7	6	7	7	6	2	6	2	7	4	5	6	6	3	5	7	7	5	6	4	5	5	5	6
7	lizard	Anguidae	Anguinae	Anguis cephallonica	Peloponnese Slow Worm	yes	3	4	4	5	2	4	3	5	5	2	5	5	5	6	3	4	6	2	2	7	3	7	5	4	5	3	4	4	6	1	4	1	1	4	1	3	4	2	6	1	2	4	3
8	lizard	Anguidae	Diploglossinae	Ophiodes striatus	Striped Worm Lizard	yes	4	6	3	4	2	4	3	4	5	4	2	6	6	7	2	4	4	3	1	7	3	4	3	4	5	3	3	4	5	1	4	1	1	4	1	5	4	2	6	1	3	2	5
9	lizard	Anguidae	Gerrhonotinae	Abronia graminea	Terrestrial Arboreal Alligator Lizard	no	5	7	7	7	7	6	3	7	7	2	7	7	7	7	6	7	5	5	4	7	7	7	6	4	6	7	6	6	6	6	7	2	7	5	7	5	5	6	4	6	6	7	2
10	lizard	Anniellidae	Anniellinae	Anniella geronimensis	Baja California Legless Lizard	yes	2	4	2	2	2	5	3	3	3	3	1	3	5	3	6	3	3	3	1	7	4	6	2	3	4	2	2	3	3	1	3	1	1	2	1	5	3	2	5	1	2	2	3
11	lizard	Carphodactylidae	Carphodactylinae	Phyllurus caudiannulatus	Ringed Thin-tail Gecko	no	3	5	5	3	5	4	5	7	5	2	2	5	7	6	3	7	6	5	3	7	4	7	5	6	3	4	2	6	5	4	4	6	7	5	6	7	7	5	5	6	5	3	3
12	lizard	Cordylidae	Cordylinae	Chamaesaura anguina	Cape Grass Lizard	no	5	5	6	3	2	5	5	4	2	4	2	6	6	7	3	5	5	2	1	7	6	6	3	4	4	3	5	3	3	2	4	2	1	4	1	1	3	2	4	2	3	3	3
13	lizard	Cordylidae	Platysaurinae	Platysaurus intermedius	Common Flat Lizard	no	5	6	6	6	7	5	4	5	5	3	3	6	7	7	6	5	4	5	4	7	6	7	6	6	3	6	4	3	5	4	5	4	3	3	6	5	4	5	5	7	5	7	5
14	lizard	Corytophanidae	Corytophaninae	Basiliscus vittatus	Brown Basilisk	no	6	7	7	6	7	3	5	7	5	2	7	7	7	7	4	7	7	6	5	7	7	7	7	7	2	7	3	5	6	6	6	7	7	6	7	7	5	6	7	6	5	5	6
15	lizard	Crotaphytidae	Crotaphytinae	Crotaphytus dickersonae	Dickerson's Collared Lizard	no	7	7	7	7	7	7	7	7	6	3	7	7	6	6	7	7	7	5	5	7	7	7	7	5	6	7	4	7	7	6	7	7	7	5	7	6	6	6	7	7	6	7	5
16	lizard	Dactyloidae	Dactyloinae	Anolis punctatus	Amazon Green Anole	no	6	7	7	7	5	6	3	7	7	4	7	7	7	6	3	6	7	5	3	7	7	7	7	4	5	7	6	6	7	6	7	6	7	6	7	4	6	6	5	5	5	5	5
17	lizard	Dibamidae	Dibaminae	Anelytropsis papillosus	Mexican Blind Lizard	yes	1	1	1	1	2	2	1	3	1	2	2	1	5	3	1	2	1	2	2	3	3	4	1	3	2	1	1	1	3	1	2	1	1	2	1	1	1	2	3	1	2	3	1
18	lizard	Diplodactylidae	Diplodactylinae	Strophurus ciliaris	Northern Spiny-tailed Gecko	no	6	6	6	6	5	3	2	7	6	3	6	6	7	6	3	5	7	5	3	7	3	6	7	4	5	5	5	6	5	3	6	6	6	5	5	5	7	5	7	5	6	4	5
19	lizard	Eublepharidae	Eublepharinae	Eublepharis fuscus	West Indian leopard gecko	no	4	7	6	6	6	1	6	7	5	2	4	7	7	7	5	7	7	5	3	7	6	7	7	5	3	6	7	5	6	5	5	4	6	5	5	7	7	5	7	6	6	7	7
20	lizard	Gekkonidae	Gekkoninae	Geckonia chazaliae	Helmethead Gecko	no	5	6	6	5	6	2	6	7	5	2	7	7	7	5	2	4	7	6	3	7	5	7	7	6	4	3	6	5	5	5	5	5	4	4	7	6	6	6	5	6	6	3	1
21	lizard	Gerrhosauridae	Gerrhosaurinae	Tetradactylus ellenbergeri	Ellen's Whip Lizard	yes	4	5	3	4	4	3	3	3	6	3	4	4	5	7	4	4	5	3	3	7	6	7	5	4	4	3	5	3	4	1	5	1	1	5	1	6	3	2	5	3	2	4	4
22	lizard	Gerrhosauridae	Zonosaurinae	Zonosaurus haraldmeieri	Green Madagascar Girdled Lizard	no	3	5	5	5	5	5	3	4	4	2	4	4	6	6	2	5	5	3	1	7	5	6	3	4	6	4	5	4	5	4	6	1	4	3	6	3	3	2	5	3	4	6	5
23	lizard	Gymnophthalmidae	Alopoglossinae	Alopoglossus atriventris	Keel-Bellied Shade Lizard	no	4	6	5	4	6	3	3	3	5	4	3	5	6	5	3	4	5	5	4	7	4	6	7	5	4	4	5	6	6	4	5	4	5	4	2	5	5	4	6	3	4	6	4
24	lizard	Gymnophthalmidae	Cercosaurinae	Potamites cochranae	Cochran's Neusticurus	no	5	7	7	6	5	3	2	7	6	3	6	6	7	7	4	6	6	5	4	7	6	7	5	4	4	6	4	4	7	4	5	5	4	5	5	3	7	5	7	5	6	5	5
25	lizard	Gymnophthalmidae	Ecpleopinae	Arthrosaura guianensis	Guianense Tegu	no	6	6	6	5	4	4	4	4	3	3	5	6	7	6	4	5	5	4	5	7	4	7	5	7	3	4	6	4	5	4	5	4	6	4	7	7	4	3	5	5	5	6	6
26	lizard	Gymnophthalmidae	Gymnophthalminae	Tretioscincus agilis	Smooth Tegu	no	6	7	7	7	6	7	7	7	6	3	3	7	7	7	6	7	6	4	1	7	6	7	7	6	5	6	5	3	7	4	7	5	5	5	7	3	7	6	6	7	6	7	7
27	lizard	Gymnophthalmidae	Rhachisaurinae	Rhachisaurus brachylepis	Dixon's Anotosaura	no	4	5	3	3	4	6	2	4	5	4	4	3	6	6	3	4	2	5	2	7	3	5	5	4	4	3	4	4	4	2	5	2	3	4	2	4	6	2	7	2	4	5	4
28	lizard	Helodermatidae	Helodermatinae	Heloderma horridum	Beaded Lizard	no	2	5	6	5	5	2	3	6	6	3	2	4	6	5	3	5	6	5	3	7	6	5	7	4	2	4	5	7	3	6	7	3	5	4	6	7	5	3	6	5	4	3	3
29	lizard	Hoplocercidae	Hoplocercinae	Enyalioides binzayedi	Bin Zayedi's Woodlizard	no	6	6	7	6	7	6	4	7	5	4	3	6	7	6	4	6	7	6	4	7	6	7	6	6	3	5	6	7	5	5	6	6	4	5	6	6	5	6	5	5	5	4	6
30	lizard	Chamaeleonidae	Brookesinae	Brookesia micra	World's Smallest Chameleon	no	5	5	4	4	4	3	3	7	6	2	1	4	6	4	2	5	7	6	6	7	3	7	7	4	2	3	2	3	7	4	5	4	4	4	4	7	5	5	3	6	4	3	3
31	lizard	Chamaeleonidae	Chamaeleoninae	Rhampholeon nchisiensis	South African Stumptail Chameleon	no	3	5	4	5	5	2	3	7	3	2	2	2	6	4	2	3	7	5	4	7	1	6	7	3	4	4	2	7	6	4	5	2	6	4	3	7	5	4	4	2	5	2	3
32	lizard	Iguanidae	Iguaninae	Dipsosaurus dorsalis	Desert Iguana	no	6	5	6	4	6	4	1	7	6	3	4	5	6	7	3	4	6	4	5	7	5	5	6	5	4	5	5	6	5	5	6	3	6	4	7	5	4	6	7	3	5	4	5
33	lizard	Lacertidae	Gallotinae	Psammodromus algirus	Algerian Psammodromus	no	4	6	6	5	7	4	4	4	5	3	4	5	6	6	3	7	6	5	3	7	7	5	6	6	4	5	3	6	5	5	6	3	6	5	5	2	5	4	4	3	5	7	5
34	lizard	Lacertidae	Lacertinae	Acanthodactylus lineomaculatus	Spiny-footed Lizard	no	6	6	6	6	6	5	4	4	5	4	4	7	7	7	4	5	6	4	7	7	6	7	7	6	5	5	6	7	6	5	5	5	7	5	6	5	7	6	7	5	5	5	7
35	lizard	Lanthanotidae	Lanthanotinae	Lanthanotus borneensis	Borneo Earless Monitor	no	3	4	2	2	2	2	2	3	3	3	3	3	5	6	2	4	5	6	3	7	4	5	6	4	3	4	2	5	4	3	4	5	5	4	2	5	5	4	7	2	5	2	3
36	lizard	Leiocephalidae	Leiocephalinae	Leiocephalus carinatus	Northern Curly-tailed Lizard	no	5	5	6	4	6	4	4	4	5	3	4	4	6	7	4	3	6	4	5	7	5	7	7	6	5	6	5	7	4	4	5	5	6	4	6	7	5	4	5	5	5	6	5
37	lizard	Leiosauridae	Enyaliidae	Enyalius brasiliensis	Brazilian Fathead Anole	no	6	7	7	6	6	5	5	7	6	4	6	7	7	6	6	7	6	5	5	7	7	7	6	6	4	7	5	6	5	5	7	6	7	5	7	3	6	6	7	7	6	7	6
38	lizard	Leiosauridae	Leiosaurinae	Pristidactylus achalensis	Argentine Anole	no	4	6	7	4	4	3	2	6	5	3	3	5	5	5	3	4	4	5	3	7	2	6	4	4	3	5	2	6	5	5	6	3	4	5	4	2	4	4	6	5	6	6	3
39	lizard	Liolaemidae	Liolaeminae	Phymaturus manuelae	Manuela's Mountain Lizard	no	3	5	6	5	6	4	4	7	3	3	1	4	5	5	4	7	4	5	4	7	6	6	6	4	2	5	4	3	4	5	7	5	6	5	4	4	5	6	5	6	6	4	4
40	lizard	Opluridae	Oplurinae	Oplurus grandidieri	Grandidier's Madagascar Swift	no	3	6	7	5	6	2	6	5	4	3	3	5	7	6	4	5	6	3	4	7	6	7	6	5	4	4	3	2	5	4	6	3	4	5	6	2	4	3	6	6	5	6	4
41	lizard	Phrynosomatidae	Phrynosomatinae	Holbrookia maculata	Lesser Earless Lizard	no	5	6	6	3	5	3	4	6	5	4	4	5	6	5	4	4	7	3	5	7	6	7	7	6	4	6	6	4	4	4	5	4	5	4	7	7	6	4	6	5	3	5	4
42	lizard	Phyllodactylidae	Phyllodactylinae	Homonota darwinii	Darwin's Marked Gecko	no	6	6	6	6	5	2	5	7	6	4	5	5	7	7	4	4	6	5	4	7	5	7	6	7	4	6	6	5	6	5	5	7	5	5	7	7	7	6	7	5	6	6	5
43	lizard	Polychrotidae	Polychrotinae	Polychrus peruvianus	Peruvian Bush Anole	no	4	7	7	6	7	5	5	7	7	4	3	5	7	6	4	6	6	5	6	7	6	7	7	4	6	6	3	7	5	6	7	5	7	5	7	5	5	6	7	6	6	7	4
44	lizard	Pygopodidae	Pygopodinae	Pletholax gracilis	Slender Slider	yes	5	4	5	4	2	3	3	4	5	3	5	4	6	6	4	3	5	3	2	7	5	7	4	5	4	3	3	1	4	1	4	1	2	4	1	7	3	2	5	3	3	3	5
45	lizard	Scincidae	Acontinae	Typhlosaurus caecus	Cuvier's Legless Skink	yes	1	2	1	2	2	4	1	5	1	3	1	2	5	3	1	1	1	2	1	3	1	3	3	3	5	1	1	1	4	1	2	1	1	3	1	1	2	2	2	1	2	2	3
46	lizard	Scincidae	Lygosominae I	Larutia trifasciata	Three-banded Larut Skink	no	3	5	2	4	2	5	2	4	3	3	1	4	6	5	3	5	3	3	2	5	5	5	2	4	3	3	2	1	5	2	5	1	3	3	3	1	5	2	4	3	3	3	4
47	lizard	Scincidae	Lygosominae II	Calyptotis ruficauda	Red-tailed Calyptotis	no	5	6	3	5	5	3	3	4	5	3	4	4	6	5	4	4	3	5	5	7	4	7	3	4	3	3	5	3	6	4	5	1	4	5	6	7	6	3	5	5	5	5	4
48	lizard	Scincidae	Lygosominae III	Tribolonotus novaeguineae	Spiny Skink	no	7	7	7	6	7	6	5	7	6	3	6	7	6	6	4	7	7	6	2	7	6	7	7	6	3	5	5	6	6	6	5	4	5	5	7	6	4	6	7	5	6	5	5
49	lizard	Scincidae	Lygosominae IV	Lygisaurus tanneri	Endeavour River Litter-skink	no	5	6	4	3	7	2	3	3	3	3	4	2	6	5	2	3	2	5	3	7	4	4	6	4	5	5	5	3	5	4	5	1	5	3	2	2	5	4	6	1	5	6	4
50	lizard	Scincidae	Scincinae	Scincus scincus	Sandfish Skink	no	4	5	2	5	6	1	1	6	5	1	2	6	5	5	5	2	4	6	5	4	6	7	5	3	7	4	4	1	5	3	4	1	4	3	3	2	6	2	3	1	1	3	4
51	lizard	Shinisauridae	Shinisaurinae	Shinisaurus crocodilurus	Chinese Crocodile Lizard	no	4	6	7	5	7	3	2	7	5	4	4	6	6	6	4	6	5	6	2	7	4	4	7	4	3	5	5	7	5	5	6	6	6	5	5	6	6	6	5	6	6	5	5
52	lizard	Sphaerodactylidae	Sphaerodactylinae	Gonatodes concinnatus	O'Shaughnessy's Gecko	no	6	7	5	7	5	2	2	6	5	2	5	6	7	6	4	6	5	5	5	7	7	7	5	4	5	7	5	5	7	5	5	4	4	3	4	7	7	5	4	5	5	5	6
53	lizard	Teiidae	Teiinae	Kentropyx altamazonica	Cocha Whiptail	no	5	7	6	4	5	3	2	4	5	4	4	5	7	7	3	5	6	4	2	7	7	6	7	5	4	5	5	5	6	6	6	5	5	5	5	2	5	5	7	4	5	7	5
54	lizard	Teiidae	Tupinambinae	Crocodilurus amazonicus	Crocodile Tegu	no	6	7	7	7	7	5	5	7	6	4	3	7	7	7	5	6	5	3	4	7	7	7	6	5	4	6	6	6	6	6	6	6	6	4	6	4	5	6	7	6	6	7	6
55	lizard	Tropiduridae	Tropidurinae	Eurolophosaurus divaricatus	Lava Lizard	no	6	6	6	6	6	3	4	5	5	4	4	7	7	6	4	5	7	3	5	7	6	7	7	6	5	5	4	7	6	4	5	4	5	6	6	4	6	3	6	3	5	4	6
56	lizard	Varanidae	Varaninae	Varanus storri	Storr's Monitor	no	5	6	5	5	7	5	3	4	6	3	5	4	7	6	2	4	6	5	4	7	5	6	7	4	5	6	6	7	5	4	6	2	6	5	4	3	6	5	7	3	6	6	5
57	lizard	Xantusiidae	Cricosaurinae	Cricosaura typica	Cuban Night Lizard	no	4	5	4	4	4	5	3	3	4	2	4	5	7	4	3	5	5	3	3	7	4	6	5	4	3	2	3	2	5	3	5	1	4	4	6	2	4	2	5	3	4	6	2
58	lizard	Xantusiidae	Xantusiinae	Lepidophyma flavimaculatum	Yellow-spotted Night Lizard	no	5	6	6	5	5	3	3	4	4	3	5	3	7	7	3	6	6	5	5	7	5	6	7	5	4	5	5	5	5	5	5	4	6	5	5	6	7	6	7	4	6	5	5
59	lizard	Xenosauridae	Xenosaurinae	Xenosaurus grandis	Knob-scaled Lizard	no	3	6	4	3	5	2	3	6	5	3	3	4	6	6	4	4	5	3	1	7	5	6	7	5	3	4	4	5	4	5	5	2	4	4	6	5	4	2	5	5	3	4	2
60	worm lizard	Amphisbaenidae	Amphisbaeninae	Chirindia swynnertoni	Swynnerton's Worm Lizard	yes	1	2	2	1	1	5	4	5	1	3	1	1	5	3	1	4	1	2	1	3	6	4	2	3	4	1	3	1	5	2	1	1	1	2	3	3	1	2	2	3	2	2	3
61	worm lizard	Bipedidae	Bipedinae	Bipes biporus	Mexican Mole Lizard	no	1	1	1	1	1	1	1	3	1	3	1	1	5	2	1	1	1	3	1	2	3	1	1	3	1	1	1	1	4	1	2	7	1	1	1	6	2	2	1	1	1	1	1
62	worm lizard	Blanidae	Blaninae	Blanus tingitanus	Tangier Worm Lizard	yes	1	4	3	1	2	5	3	4	1	3	2	3	5	4	5	5	1	2	2	6	4	6	2	4	4	2	1	2	4	2	2	1	1	3	1	5	3	2	4	1	2	4	5
63	worm lizard	Cadeidae	Cadeinae	Cadea blanoides	Cuban spotted amphisbaena	yes	1	4	2	1	3	3	5	5	1	2	1	1	5	3	7	4	2	3	2	4	2	6	3	4	3	2	2	3	2	2	2	3	1	2	2	3	4	6	5	1	2	3	2
64	worm lizard	Rhineuridae	Rhineurinae	Rhineura floridana	Florida Worm Lizard	yes	1	1	1	1	2	1	2	3	1	3	1	1	5	2	1	1	1	2	1	4	2	3	1	2	2	1	1	1	4	1	1	1	1	1	2	1	1	2	3	1	1	1	1
65	worm lizard	Trogonophiidae	Trogonophiinae	Trogonophis wiegmanni	Checkerboard Worm Lizard	yes	1	3	1	2	3	2	1	3	1	2	1	1	3	6	2	3	2	3	1	5	3	4	1	3	2	2	1	1	5	3	1	1	1	1	1	2	4	2	3	2	2	2	3
66	tuatara	Sphenodontidae	Sphenodontinae	Sphenodon punctatus	Tuatara	no	4	4	6	5	5	1	1	6	3	2	2	3	5	5	2	5	5	5	5	6	3	6	6	5	2	4	4	4	4	4	5	3	4	4	4	6	4	5	4	6	5	2	5
67	crocodile	Alligatoridae	Alligatorinae	Melanosuchus niger	Black caiman	no	4	5	7	3	6	2	2	6	6	4	7	4	4	7	4	5	7	6	4	7	3	4	7	4	4	4	5	5	4	4	7	6	4	5	3	6	5	5	6	6	6	7	5
68	crocodile	Crocodylidae	Crocodylinae	Crocodylus moreletii	Morelet’s Crocodile	no	5	6	7	3	6	2	3	6	6	2	7	4	4	7	5	5	7	6	4	7	3	6	7	5	5	3	4	5	3	5	7	6	4	5	3	5	5	6	6	6	6	6	4
69	crocodile	Gavialidae	Gavialinae	Gavialis gangeticus	Gharial	no	3	5	7	3	7	1	4	5	7	2	7	3	4	7	4	4	7	5	4	7	2	6	6	3	4	4	3	5	5	4	7	4	3	7	4	7	4	3	6	5	3	4	4
70	turtle	Carettochelyidae	Carettochelyinae	Carettochelys insculpta	Pig-nosed Turtle	no	3	5	6	6	6	2	2	5	6	4	5	5	4	5	5	4	5	5	6	7	2	7	6	3	4	4	1	7	3	6	6	2	5	5	1	6	3	2	4	5	3	4	6
71	turtle	Dermatemydidae	Dermatemydinae	Dermatemys mawii	Central American River Turtle	no	3	6	4	3	6	1	2	4	5	3	3	4	6	5	5	4	6	3	6	7	4	7	5	4	3	5	3	4	4	5	6	2	7	3	5	7	4	2	4	6	3	4	3
72	turtle	Dermochelyidae	Dermochelyinae	Dermochelys coriacea	Leatherback Sea Turtle	no	4	5	7	4	6	2	2	5	3	3	1	3	6	6	6	5	5	5	7	7	2	6	3	4	2	4	1	5	3	4	5	4	1	6	4	7	3	3	4	6	6	7	4
73	turtle	Emydidae	Emydinae	Graptemys pulchra	Alabama Map Turtle	no	3	7	7	6	7	2	3	5	6	4	6	6	4	6	4	3	7	5	7	7	6	7	7	5	2	5	4	7	5	6	5	5	6	4	4	7	6	3	5	6	3	4	4
74	turtle	Geoemydidae	Geoemydinae	Cuora flavomarginata	Chinese Box Turtle	no	4	6	6	6	7	2	5	5	6	5	6	6	5	6	4	4	6	3	7	7	5	7	6	6	4	5	5	7	5	6	7	5	7	5	7	7	6	4	4	7	5	7	4
75	turtle	Chelidae	Chelinae	Mesoclemmys nasutus	Guianan Toadhead Turtle	no	4	6	5	5	6	2	5	3	5	2	4	5	5	6	3	3	4	4	7	7	4	7	5	4	2	5	3	6	5	5	5	4	7	4	2	7	6	2	4	5	4	5	4
76	turtle	Cheloniidae	Cheloniinae	Natator depressus	Flatback Turtle	no	4	7	6	5	6	1	1	3	5	3	2	4	7	6	5	5	7	4	6	7	2	6	5	4	3	5	1	6	4	6	6	4	5	5	6	7	3	3	4	5	5	7	6
77	turtle	Chelydridae	Chelydrinae	Macrochelys temminckii	Alligator Snapping Turtle	no	3	2	6	2	6	2	2	7	5	2	5	2	4	7	5	7	4	6	3	7	4	7	1	5	1	3	1	7	5	4	3	1	1	4	3	7	4	2	4	7	4	5	4
78	turtle	Kinosternidae	Kinosterninae	Staurotypus triporcatus	Mexican Giant Musk Turtle	no	3	5	6	5	7	1	2	4	6	4	4	7	5	7	5	7	6	5	5	7	4	4	7	4	3	5	2	7	7	5	6	4	7	3	4	7	5	2	4	6	4	6	6
79	turtle	Pelomedusidae	Pelomedusinae	Pelusios carinatus	African Keeled Mud Turtle	no	5	6	7	5	6	2	3	4	6	4	6	5	6	6	3	5	7	6	7	7	5	7	6	5	4	5	5	7	5	6	7	6	7	4	5	7	5	4	4	7	5	6	4
80	turtle	Podocnemididae	Podocnemidinae	Peltocephalus dumeriliana	Big-headed Amazon River Turtle	no	2	5	5	3	6	1	1	3	3	2	3	2	6	5	4	3	4	5	6	7	2	6	6	4	1	4	1	4	4	4	5	2	4	5	4	7	3	2	4	4	3	3	3
81	turtle	Testudinidae	Testudininae	Gopherus agassizii	Agassiz’s Desert Tortoise	no	5	6	7	5	6	3	5	6	5	5	5	5	7	6	4	5	6	4	7	7	4	7	7	4	3	6	2	7	5	6	7	5	7	4	4	7	6	4	5	7	6	7	6
82	turtle	Trionychidae	Trionychinae	Dogania subplana	Malayan Soft-shelled Turtle	no	2	6	3	2	6	1	1	5	3	2	1	2	4	4	3	3	3	4	5	5	1	7	2	3	1	4	1	5	3	5	4	2	5	3	3	7	3	2	3	5	2	3	2
83	snake	Acrochordidae	Acrochordinae	Acrochordus arafurae	Arafura Filesnake	yes	1	4	3	4	3	3	3	4	6	3	3	4	4	5	5	2	5	6	2	6	3	7	4	4	3	3	3	6	3	2	5	3	1	2	1	7	4	2	5	2	2	2	3
84	snake	Aniliidae	Aniliinae	Anilius scytale	Coral Cylinder Snake	yes	4	7	6	7	5	7	7	7	5	3	3	7	4	5	3	7	4	4	1	7	7	7	7	5	4	6	4	5	6	2	4	3	2	6	1	4	7	2	5	7	5	4	6
85	snake	Anomalepidae	Anomalepinae	Helminthophis frontalis	Costa Rica Blind Snake	yes	1	2	1	2	2	5	4	6	2	3	2	2	5	5	2	4	2	2	1	3	1	4	2	3	3	2	1	1	3	1	1	1	1	5	1	5	3	2	3	1	3	2	4
86	snake	Anomochilidae	Anomochilinae	Anomochilus weberi	Weber's Pipe Snake	yes	4	5	6	3	3	6	7	6	4	3	3	6	5	7	3	7	6	3	1	7	4	5	5	4	4	4	5	6	5	2	3	4	1	4	1	6	7	4	7	6	5	2	5
87	snake	Boidae	Boinae	Eunectes notaeus	Yellow Anaconda	yes	4	6	5	6	5	7	5	6	5	4	5	7	4	7	4	5	7	5	7	7	5	6	5	5	4	6	5	7	5	3	6	4	1	3	1	6	7	2	7	7	5	5	6
88	snake	Boidae	Candoiinae	Candoia aspera	New Guinea Viper Boa	yes	2	5	3	5	6	3	1	5	3	3	3	1	4	5	2	5	2	3	2	7	3	5	3	4	2	4	3	4	7	3	4	2	1	2	1	5	3	2	5	3	3	5	4
89	snake	Boidae	Erycinae	Gongylophis conicus	Rough-tailed Sand Boa	yes	3	5	2	4	5	5	2	4	5	3	3	3	4	7	2	4	4	4	3	7	3	6	3	4	3	5	3	6	7	2	7	3	1	2	1	5	3	2	6	1	4	5	2
90	snake	Boidae	Sanziniinae	Sanzinia madagascariensis	Madagascar Tree Boa	yes	3	3	5	4	2	3	2	3	3	3	4	4	4	6	3	5	6	3	2	7	4	6	5	4	2	3	3	4	5	1	6	3	1	3	1	7	3	2	4	3	2	3	2
91	snake	Boidae	Ungaliophiinae	Ungaliophis panamensis	Panamanian Dwarf Boa	yes	5	6	4	5	4	3	5	5	5	3	5	7	5	7	5	5	5	3	3	7	3	7	5	5	3	5	6	7	7	3	5	4	1	3	1	6	7	3	7	7	5	5	6
92	snake	Bolyeridae	Bolyerinae	Bolyeria multocarinata	Round Island Ground Boa	yes	2	2	4	4	2	4	1	5	5	2	4	4	3	5	3	4	3	4	1	7	3	6	4	4	4	2	2	6	4	1	4	3	2	3	1	7	2	2	6	1	2	4	4
93	snake	Calabariidae	Calabariinae	Calabaria reinhardtii	Calabar Ground Python	yes	2	2	5	3	3	1	1	4	5	2	3	3	4	5	3	5	4	4	3	7	3	6	6	5	4	2	5	5	5	2	4	2	1	3	1	7	2	2	7	1	2	4	4
94	snake	Colubridae	Calamariinae	Macrocalamus lateralis	Malayan Mountain Reed Snake	yes	2	3	2	2	3	2	2	3	3	3	3	2	4	4	3	4	2	2	2	7	3	5	3	4	3	2	3	1	4	1	5	1	1	4	1	5	2	2	4	1	2	4	3
95	snake	Colubridae	Colubridae IS	Blythia reticulata	Blyth's Reticulate Snake	yes	5	4	6	5	2	6	5	6	4	3	6	4	4	6	4	3	4	6	3	7	3	7	5	5	4	2	2	4	4	1	4	4	1	5	1	7	4	3	6	6	2	5	3
96	snake	Colubridae	Colubrinae	Scolecophis atrocinctus	Black-banded Snake	yes	5	7	4	7	7	7	6	6	5	3	3	7	5	7	4	6	3	3	1	7	6	7	4	5	4	5	4	5	7	3	3	3	1	6	1	6	7	2	7	7	5	5	7
97	snake	Colubridae	Dipsadinae	Lystrophis pulcher	Banded Hognose Snake	yes	4	5	6	5	4	7	7	6	5	3	6	6	5	7	4	5	6	2	1	7	5	6	4	4	6	4	5	7	4	3	6	4	1	5	1	7	6	3	7	6	5	5	4
98	snake	Colubridae	Grayiinae	Grayia ornata	Ornate African Water Snake	yes	3	3	3	3	2	3	1	4	3	3	1	2	5	4	3	5	2	2	1	6	7	5	1	4	3	2	2	4	4	1	4	2	1	3	1	6	3	2	4	2	2	2	2
99	snake	Colubridae	Natricinae	Clonophis kirtlandii	Kirtland's Snake	yes	3	5	6	5	5	4	3	3	3	3	4	3	4	5	2	5	4	4	3	7	7	7	3	5	6	4	5	7	5	1	5	4	1	3	1	7	5	3	6	2	2	4	5
100	snake	Colubridae	Pseudoxenodontinae	Pseudoxenodon stejnegeri	Stejneger's Bamboo Snake	yes	5	5	5	5	3	2	2	4	3	3	5	3	4	7	4	2	4	4	2	7	3	6	3	4	4	4	5	6	6	2	5	4	1	5	1	6	7	2	7	7	4	3	6
101	snake	Colubridae	Sibynophiinae	Sibynophis collaris	Common Many-tooth Snake	yes	5	5	5	6	6	3	4	5	5	3	6	5	4	6	4	4	5	3	1	7	3	7	4	6	6	3	4	1	6	2	6	2	1	5	1	6	6	2	7	2	3	4	5
102	snake	Cylindrophiidae	Cylindrophiinae	Cylindrophis maculatus	Ceylonese Cylinder Snake	yes	4	4	4	4	4	5	3	3	2	4	2	3	5	6	2	4	3	5	2	7	3	5	6	4	5	3	1	7	4	2	3	2	1	4	1	3	3	2	5	2	2	2	3
103	snake	Elapidae	Elapinae	Astrotia stokesii	Stokes's Sea Snake	yes	2	3	4	1	3	3	2	3	1	3	1	2	5	4	2	3	3	3	3	6	1	4	4	3	4	4	4	1	3	2	3	2	1	4	1	2	1	2	6	2	2	2	2
104	snake	Gerrhopilidae	Gerrhopilinae	Gerrhopilus mirus	Jan's Worm Snake	yes	2	2	2	5	4	6	6	6	3	2	2	3	6	2	4	6	1	3	2	5	4	7	3	4	6	2	1	1	3	2	3	2	1	5	1	1	4	2	4	1	6	4	4
105	snake	Homalopsidae	Homalopsinae	Cantoria violacea	Cantor's Water Snake	yes	5	5	5	5	2	5	6	4	3	4	3	6	5	6	3	6	6	4	4	7	5	7	5	5	6	5	6	6	5	2	5	2	1	5	1	5	6	2	6	5	4	4	5
106	snake	Lamprophiidae	Aparallactinae	Aparallactus lunulatus	Reticulated Centipede Eater	yes	5	6	5	4	4	6	6	5	3	3	4	7	4	5	3	6	1	5	3	7	3	6	5	4	6	3	4	7	4	2	3	3	1	6	1	7	4	2	7	4	5	6	6
107	snake	Lamprophiidae	Atractaspidinae	Homoroselaps lacteus	Spotted Harlequin Snake	yes	5	7	6	6	6	6	5	6	5	3	4	7	4	7	3	6	7	3	1	7	7	7	6	6	5	5	5	7	6	3	4	4	1	5	1	7	7	3	7	7	4	5	6
108	snake	Lamprophiidae	Lamprophiidae IS	Micrelaps boettgeri	Somali Two-headed Snake	yes	3	4	3	3	3	7	6	5	5	2	2	7	5	5	2	7	4	5	2	7	4	6	5	5	6	3	4	6	4	2	4	7	1	6	1	7	4	3	7	7	4	5	6
109	snake	Lamprophiidae	Lamprophiinae	Pseudoboodon lemniscatus	Striped Ethiopian Snake	yes	4	4	6	3	2	3	6	4	3	3	4	6	5	6	4	5	5	3	2	7	4	6	5	4	3	2	2	2	5	2	3	3	1	4	1	4	4	2	4	5	2	3	2
110	snake	Lamprophiidae	Prosymninae	Prosymna stuhlmanni	East African Shovel Snout	yes	2	3	3	3	2	6	2	3	2	3	4	3	5	3	2	5	1	2	2	7	4	4	2	4	4	3	3	1	3	1	3	2	1	4	1	3	2	2	5	1	2	3	4
111	snake	Lamprophiidae	Psammophiinae	Psammophylax rhombeatus	Rhombic Skaapsteker	yes	6	4	5	7	5	5	5	4	6	4	5	6	5	6	3	5	6	3	2	7	3	7	6	5	6	3	6	4	6	2	4	3	1	6	1	6	5	2	7	2	2	4	5
112	snake	Lamprophiidae	Pseudaspidinae	Buhoma vauerocegae	Usambara Forest Snake	yes	2	3	2	3	2	3	3	3	5	2	3	4	4	5	5	2	2	4	2	7	5	6	3	4	3	2	2	3	4	1	5	2	1	3	1	7	2	2	5	1	2	4	2
113	snake	Lamprophiidae	Pseudoxyrhophiinae	Pararhadinaea melanogaster	Madagascar Burrowing Snake	yes	4	4	3	4	2	4	3	5	4	4	3	6	6	5	3	4	4	2	2	7	3	6	4	4	5	3	3	4	5	2	5	1	1	6	1	5	6	2	5	1	2	3	4
114	snake	Leptotyphlopidae	Leptotyphlopinae	Tricheilostoma koppesi	Amaral's Blind Snake	yes	3	4	2	2	1	6	5	5	3	4	3	7	5	5	3	6	3	5	1	7	7	7	2	4	6	2	1	4	3	1	3	1	1	6	1	5	2	2	4	1	2	4	5
115	snake	Loxocemidae	Loxoceminae	Loxocemus bicolor	Mexican Burrowing Python	yes	3	2	3	3	3	4	5	5	2	2	4	5	4	4	3	2	1	5	1	7	2	5	5	4	3	4	3	4	3	1	3	1	1	4	1	3	3	2	4	1	2	4	4
116	snake	Pareatidae	Pareatinae	Pareas formosensis	Taiwan Slug Snake	yes	5	6	4	6	6	5	4	6	5	4	5	3	4	6	3	6	7	5	2	7	6	6	2	4	3	4	5	5	6	3	6	4	1	6	1	7	6	3	7	7	5	4	4
117	snake	Pythonidae	Pythoninae	Antaresia childreni	Chidren's Python	yes	4	5	4	4	4	2	2	3	5	3	4	4	5	5	2	4	4	4	4	7	4	6	6	4	5	5	5	6	5	2	5	3	1	3	1	6	2	3	6	2	3	4	5
118	snake	Tropidophiidae	Tropidophiinae	Trachyboa boulengeri	Northern Eyelash Boa	yes	1	3	1	1	4	1	2	4	3	3	2	3	4	5	2	2	2	4	3	4	1	7	3	4	2	2	1	5	4	1	3	1	1	2	1	7	1	2	5	1	2	2	2
119	snake	Typhlopidae	Typhlopinae	Austrotyphlops pinguis	Rotund Blind Snake	yes	1	1	1	1	2	6	1	4	1	3	1	1	5	4	1	4	1	2	1	7	2	4	1	3	3	2	1	1	4	1	1	1	1	4	2	7	1	2	4	1	2	3	3
120	snake	Uropeltidae	Uropeltinae	Plectrurus perroteti	Nilgiri Burrowing Snake	yes	2	2	2	2	2	5	3	3	2	3	2	1	4	4	2	4	1	3	2	6	2	5	2	3	4	2	1	6	4	1	2	1	1	3	1	3	2	2	4	1	2	2	4
121	snake	Viperidae	Azemiopinae	Azemiops feae	Fea's Viper	yes	5	6	7	7	7	7	4	5	7	3	7	7	5	7	3	6	7	3	2	7	6	7	7	5	4	5	7	7	7	5	6	4	1	6	1	4	6	4	7	7	3	6	6
122	snake	Viperidae	Crotalinae	Protobothrops jerdonii	Jefferson pitviper	yes	6	7	7	7	7	7	6	7	6	4	7	7	4	7	5	7	7	5	1	7	6	6	3	6	5	5	7	7	7	5	7	7	2	4	1	6	7	5	7	6	5	6	4
123	snake	Viperidae	Viperinae	Pseudocerastes persicus	Perisan Horned Viper	yes	5	3	6	5	6	3	2	5	5	2	7	3	4	7	4	4	7	6	4	7	6	7	2	4	2	2	5	6	7	2	6	3	1	5	1	6	6	3	3	5	2	4	4
124	snake	Xenodermatidae	Xenodermatinae	Xylophis stenorhynchus	Günther's Mountain Snake	yes	3	3	2	3	2	3	2	3	3	3	4	4	5	5	2	4	1	2	4	7	3	6	3	4	4	4	2	2	4	1	3	1	1	5	1	2	2	2	4	1	2	2	4
125	snake	Xenopeltidae	Xenopeltinae	Xenopeltis hainanensis	Hainan Sunbeam Snake	yes	2	4	2	4	2	6	4	5	3	2	3	3	5	6	3	3	2	2	3	7	4	7	5	4	4	2	1	3	3	1	3	1	1	3	1	5	4	2	6	2	2	2	4
126	snake	Xenophidiidae	Xenophidiinae	Xenophidion schaeferi	Schaefer's Spinejaw Snake	yes	3	4	5	5	3	3	4	5	3	2	4	6	5	7	3	6	6	4	1	7	5	6	6	4	4	4	3	3	4	1	4	3	2	4	1	5	3	2	4	2	2	3	2
127	snake	Xenotyphlopinae	Xenotyphlopinae	Xenotyphlops mocquardi	Madagascar Blind Snake	yes	1	1	1	1	1	6	6	5	1	2	1	1	4	2	1	1	1	2	1	3	2	3	1	3	4	1	2	1	5	1	1	1	1	3	1	5	1	2	3	1	2	2	3
[truncated: 114 more columns]

## Sheet: c) Disgust
SM1c. Raw disgust scores for each of the species included in Set 1. The pictures were scored on a 7-point Likert scale, where 7 corresponded to the most disgust-evoking species and 1 corresponded to the least disgust-evoking species.
Nr	Group	Family	Subfamily	Species	English name	Legless	r1	r2	r3	r4	r5	r6	r7	r8	r9	r10	r11	r12	r13	r14	r15	r16	r17	r18	r19	r20	r21	r22	r23	r24	r25	r26	r27	r28	r29	r30	r31	r32	r33	r34	r35	r36	r37	r38	r39	r40	r41	r42	r43
1	lizard	Agamidae	Agaminae	Xenagama wilmsi	Wilms' Strange Agama	no	5	1	2	1	2	1	1	5	4	1	1	1	1	1	1	1	1	5	3	3	1	1	4	1	3	2	2	5	2	5	1	3	2	1	2	1	1	2	2	2	3	1	1
2	lizard	Agamidae	Amphibolurinae	Moloch horridus	Thorny Devil	no	6	2	5	2	2	1	1	2	3	1	1	5	3	1	1	1	1	3	5	4	1	1	6	2	3	5	6	6	2	5	1	4	3	2	4	1	5	1	3	2	1	1	1
3	lizard	Agamidae	Draconinae	Mantheyus phuwuanensis	Phuwua Rock Agama	no	5	2	3	2	4	1	1	6	3	1	1	1	3	2	1	1	1	5	4	1	1	2	2	1	1	3	1	5	2	1	1	4	3	2	2	1	2	1	3	3	2	1	1
4	lizard	Agamidae	Hydrosaurinae	Hydrosaurus weberi	Weber's Saifin Lizard	no	5	1	3	1	2	1	1	1	4	1	1	1	2	2	1	1	1	5	5	1	1	2	1	1	2	4	1	4	2	2	1	5	2	1	4	1	2	2	4	2	2	1	1
5	lizard	Agamidae	Leiolepidinae	Leiolepis reevesii	Reeves' Butterfly Lizard	no	5	1	3	1	2	1	1	2	2	1	1	1	2	1	1	1	1	5	4	2	1	1	2	1	2	2	2	4	1	2	1	4	3	1	1	1	1	1	2	3	1	1	1
6	lizard	Agamidae	Uromastycinae	Uromastyx yemenensis	South Arabian Spiny-tailed Lizard	no	5	1	3	1	2	1	1	3	4	1	1	1	2	1	1	1	1	6	5	5	1	1	2	1	2	3	4	5	5	6	1	4	4	1	3	1	2	2	3	3	2	1	1
7	lizard	Anguidae	Anguinae	Anguis cephallonica	Peloponnese Slow Worm	yes	7	2	7	3	3	1	2	6	3	2	7	3	4	1	1	4	1	7	7	7	1	6	4	2	7	3	4	5	4	5	2	6	6	1	5	6	5	7	4	5	3	2	1
8	lizard	Anguidae	Diploglossinae	Ophiodes striatus	Striped Worm Lizard	yes	7	2	7	2	2	1	1	6	3	2	5	3	5	2	1	3	1	7	7	7	1	5	4	2	7	3	4	4	4	4	3	6	5	1	5	2	5	6	5	5	2	2	2
9	lizard	Anguidae	Gerrhonotinae	Abronia graminea	Terrestrial Arboreal Alligator Lizard	no	5	1	5	1	1	1	1	2	2	1	1	1	1	1	1	1	1	4	4	1	1	1	1	1	1	2	1	5	1	6	1	3	1	1	1	1	1	1	3	4	2	1	1
10	lizard	Anniellidae	Anniellinae	Anniella geronimensis	Baja California Legless Lizard	yes	6	2	7	3	2	1	3	6	4	2	7	3	4	1	1	5	1	7	7	7	1	6	6	4	7	4	7	5	4	6	2	6	6	2	5	6	5	5	4	5	2	3	2
11	lizard	Carphodactylidae	Carphodactylinae	Phyllurus caudiannulatus	Ringed Thin-tail Gecko	no	4	1	4	2	2	1	1	3	3	1	1	2	3	2	1	1	1	5	4	2	1	3	4	2	3	3	4	5	1	3	1	3	3	2	2	1	3	2	3	3	3	1	1
12	lizard	Cordylidae	Cordylinae	Chamaesaura anguina	Cape Grass Lizard	no	6	1	7	3	3	1	1	6	4	2	7	3	4	1	1	2	1	7	7	7	1	4	3	3	7	3	6	3	3	5	1	6	5	1	5	3	5	5	6	6	2	2	1
13	lizard	Cordylidae	Platysaurinae	Platysaurus intermedius	Common Flat Lizard	no	6	1	3	1	2	1	1	3	2	1	3	1	3	1	1	1	1	5	3	2	1	1	2	1	2	3	1	5	1	2	1	4	2	1	3	1	1	1	5	3	2	1	1
14	lizard	Corytophanidae	Corytophaninae	Basiliscus vittatus	Brown Basilisk	no	5	1	4	1	1	1	1	3	2	1	1	1	2	1	1	1	1	1	5	2	1	2	3	2	2	2	1	5	1	2	1	3	3	1	2	1	1	3	2	2	1	1	1
15	lizard	Crotaphytidae	Crotaphytinae	Crotaphytus dickersonae	Dickerson's Collared Lizard	no	5	1	3	1	2	1	1	1	2	1	1	1	1	1	1	1	1	4	2	2	1	1	2	1	2	2	1	5	1	1	1	2	1	1	2	1	1	1	3	4	1	1	1
16	lizard	Dactyloidae	Dactyloinae	Anolis punctatus	Amazon Green Anole	no	5	1	4	1	2	1	1	1	2	1	1	1	1	1	1	1	1	4	3	2	1	1	1	2	2	2	1	5	1	3	1	2	1	1	1	1	1	1	2	2	2	1	1
17	lizard	Dibamidae	Dibaminae	Anelytropsis papillosus	Mexican Blind Lizard	yes	7	2	7	3	3	1	4	7	5	3	7	5	6	2	2	7	4	7	7	7	4	7	7	5	7	4	7	7	5	7	4	6	6	5	7	7	6	5	6	7	2	5	3
18	lizard	Diplodactylidae	Diplodactylinae	Strophurus ciliaris	Northern Spiny-tailed Gecko	no	5	1	2	2	2	1	1	5	3	1	1	1	3	2	1	1	1	5	4	2	1	2	4	1	4	2	1	5	1	2	1	2	2	1	1	1	1	2	2	3	3	1	1
19	lizard	Eublepharidae	Eublepharinae	Eublepharis fuscus	West Indian leopard gecko	no	4	1	4	1	2	1	1	3	2	1	1	1	1	2	1	1	4	5	3	1	1	3	4	1	2	3	3	5	2	2	1	2	1	1	2	1	1	1	4	2	1	1	1
20	lizard	Gekkonidae	Gekkoninae	Geckonia chazaliae	Helmethead Gecko	no	4	1	3	2	2	1	1	3	2	1	1	1	3	1	1	1	1	4	3	2	1	2	1	2	2	3	1	5	1	1	1	2	2	2	3	1	2	3	3	3	2	1	1
21	lizard	Gerrhosauridae	Gerrhosaurinae	Tetradactylus ellenbergeri	Ellen's Whip Lizard	yes	6	1	7	1	1	1	1	6	3	2	6	6	3	1	1	3	1	7	7	7	1	5	2	2	7	3	4	3	3	5	1	6	6	2	4	3	4	4	5	4	2	2	2
22	lizard	Gerrhosauridae	Zonosaurinae	Zonosaurus haraldmeieri	Green Madagascar Girdled Lizard	no	5	1	5	2	2	1	2	5	4	2	3	1	2	2	1	2	1	7	4	4	1	3	3	2	3	4	2	5	3	5	2	4	4	1	4	1	4	6	5	4	2	1	1
23	lizard	Gymnophthalmidae	Alopoglossinae	Alopoglossus atriventris	Keel-Bellied Shade Lizard	no	6	1	4	2	2	1	1	2	2	1	1	1	2	1	1	1	1	7	4	4	1	1	1	1	2	3	2	5	1	4	1	4	3	1	4	1	1	3	2	3	2	1	1
24	lizard	Gymnophthalmidae	Cercosaurinae	Potamites cochranae	Cochran's Neusticurus	no	5	1	3	2	2	1	1	5	5	1	1	1	3	1	1	1	1	4	4	2	1	2	2	1	4	3	2	5	1	4	1	3	3	1	2	1	1	5	2	3	3	1	1
25	lizard	Gymnophthalmidae	Ecpleopinae	Arthrosaura guianensis	Guianense Tegu	no	5	1	2	2	2	1	1	2	3	1	1	1	1	1	1	1	1	5	5	1	1	1	2	2	1	2	4	5	1	4	1	4	4	1	2	1	1	5	3	3	2	1	1
26	lizard	Gymnophthalmidae	Gymnophthalminae	Tretioscincus agilis	Smooth Tegu	no	6	1	4	1	2	1	1	2	1	1	2	1	1	1	1	1	1	4	3	2	1	1	1	1	1	3	1	5	1	3	1	3	3	1	2	1	1	1	1	2	1	1	1
27	lizard	Gymnophthalmidae	Rhachisaurinae	Rhachisaurus brachylepis	Dixon's Anotosaura	no	6	1	7	2	2	1	1	6	3	2	3	1	2	2	1	2	1	6	5	5	1	2	3	2	2	3	4	5	3	5	2	5	2	1	4	1	2	5	3	4	2	2	1
28	lizard	Helodermatidae	Helodermatinae	Heloderma horridum	Beaded Lizard	no	5	1	3	2	3	1	1	6	3	1	2	1	2	2	1	1	1	7	4	2	1	3	4	2	2	4	5	5	2	3	1	5	4	2	5	2	1	4	2	3	3	1	1
29	lizard	Hoplocercidae	Hoplocercinae	Enyalioides binzayedi	Bin Zayedi's Woodlizard	no	5	1	2	2	2	1	1	2	4	1	1	1	1	2	1	1	1	6	4	2	1	2	2	1	2	3	2	6	2	3	1	3	2	1	4	1	1	2	2	3	1	2	1
30	lizard	Chamaeleonidae	Brookesinae	Brookesia micra	World's Smallest Chameleon	no	4	1	2	2	3	1	1	4	4	1	1	1	2	2	1	1	1	5	3	2	1	2	4	2	3	4	2	5	1	2	1	3	2	2	4	1	2	2	3	3	2	1	2
31	lizard	Chamaeleonidae	Chamaeleoninae	Rhampholeon nchisiensis	South African Stumptail Chameleon	no	2	2	3	2	3	1	2	4	4	1	1	1	3	2	1	1	4	6	3	1	1	3	5	3	3	4	5	5	2	3	1	2	3	2	4	1	4	3	2	2	2	1	2
32	lizard	Iguanidae	Iguaninae	Dipsosaurus dorsalis	Desert Iguana	no	5	1	3	1	2	1	1	2	3	1	1	1	1	1	1	1	1	4	5	3	1	2	3	1	2	3	2	5	1	2	1	3	3	1	4	1	1	5	4	3	2	1	1
33	lizard	Lacertidae	Gallotinae	Psammodromus algirus	Algerian Psammodromus	no	5	1	4	1	2	1	1	6	3	1	1	1	2	1	1	1	1	4	4	3	1	2	1	1	2	2	1	5	1	4	1	3	3	1	4	1	1	3	3	4	1	1	1
34	lizard	Lacertidae	Lacertinae	Acanthodactylus lineomaculatus	Spiny-footed Lizard	no	5	1	3	1	2	1	1	2	1	1	1	1	2	1	1	1	1	3	5	1	1	1	1	1	1	2	2	5	1	4	1	3	2	1	2	1	1	3	3	2	2	1	1
35	lizard	Lanthanotidae	Lanthanotinae	Lanthanotus borneensis	Borneo Earless Monitor	no	5	1	4	4	2	1	2	4	3	1	1	1	2	1	1	1	1	6	4	3	1	3	1	2	1	4	1	6	2	3	1	4	1	1	4	2	2	6	2	4	2	1	1
36	lizard	Leiocephalidae	Leiocephalinae	Leiocephalus carinatus	Northern Curly-tailed Lizard	no	4	1	2	1	2	1	1	1	2	1	1	1	1	1	1	1	1	5	4	3	1	1	1	1	2	2	3	5	2	2	1	4	2	1	3	1	1	4	2	2	1	1	1
37	lizard	Leiosauridae	Enyaliidae	Enyalius brasiliensis	Brazilian Fathead Anole	no	2	1	3	1	2	1	1	2	1	1	1	1	1	1	1	1	1	4	3	1	1	1	1	1	2	2	1	4	1	1	1	3	1	1	1	1	1	1	2	1	2	1	1
38	lizard	Leiosauridae	Leiosaurinae	Pristidactylus achalensis	Argentine Anole	no	4	2	2	2	1	1	1	2	2	1	1	1	2	1	1	1	1	5	4	1	1	1	2	1	1	3	2	5	2	2	1	4	2	1	4	1	1	3	3	2	2	1	1
39	lizard	Liolaemidae	Liolaeminae	Phymaturus manuelae	Manuela's Mountain Lizard	no	5	2	2	1	1	1	1	4	3	1	1	1	3	2	1	1	3	6	4	1	1	2	3	2	2	5	1	6	3	3	1	4	3	2	4	1	1	4	3	4	3	1	2
40	lizard	Opluridae	Oplurinae	Oplurus grandidieri	Grandidier's Madagascar Swift	no	5	1	2	1	2	1	1	3	3	1	1	1	1	2	1	1	1	5	4	1	1	2	2	1	1	3	1	5	1	3	1	3	2	1	4	1	1	3	3	3	3	1	1
41	lizard	Phrynosomatidae	Phrynosomatinae	Holbrookia maculata	Lesser Earless Lizard	no	4	1	2	1	2	1	1	6	3	1	1	1	1	2	1	1	1	5	3	1	1	3	3	1	1	2	1	5	1	2	1	2	2	1	4	1	1	2	2	2	3	1	1
42	lizard	Phyllodactylidae	Phyllodactylinae	Homonota darwinii	Darwin's Marked Gecko	no	6	1	3	1	2	1	1	1	1	1	1	1	3	1	1	1	1	3	3	2	1	2	3	1	2	3	1	5	1	2	1	3	3	1	3	1	1	2	2	1	1	1	1
43	lizard	Polychrotidae	Polychrotinae	Polychrus peruvianus	Peruvian Bush Anole	no	4	1	3	1	2	1	1	2	3	1	1	1	1	1	1	1	1	4	3	1	1	1	1	1	3	3	1	5	1	2	1	2	1	1	1	1	1	1	3	2	2	1	1
44	lizard	Pygopodidae	Pygopodinae	Pletholax gracilis	Slender Slider	yes	7	1	7	3	3	1	1	6	4	2	7	2	2	2	1	4	1	7	7	7	1	5	1	4	7	3	4	4	3	4	1	6	6	1	5	5	5	6	5	5	3	3	1
45	lizard	Scincidae	Acontinae	Typhlosaurus caecus	Cuvier's Legless Skink	yes	7	2	7	3	3	1	4	7	6	4	7	5	4	3	2	6	4	7	7	7	3	7	6	5	7	5	7	6	5	5	3	6	7	4	7	7	4	7	6	4	5	4	3
46	lizard	Scincidae	Lygosominae I	Larutia trifasciata	Three-banded Larut Skink	no	7	3	6	3	3	1	2	5	3	2	7	2	6	2	1	2	4	7	4	7	3	4	3	2	6	4	5	5	2	5	3	6	3	2	5	2	3	5	5	5	3	2	1
47	lizard	Scincidae	Lygosominae II	Calyptotis ruficauda	Red-tailed Calyptotis	no	5	2	3	1	1	1	1	4	1	2	2	1	2	1	1	1	1	5	4	1	1	4	3	2	3	3	1	5	2	3	1	4	5	1	3	1	1	4	3	2	2	1	1
48	lizard	Scincidae	Lygosominae III	Tribolonotus novaeguineae	Spiny Skink	no	3	2	3	2	2	1	1	3	2	1	1	1	2	1	1	1	1	6	4	1	1	2	4	2	2	3	1	5	1	2	1	3	2	2	2	1	2	1	3	3	1	1	1
49	lizard	Scincidae	Lygosominae IV	Lygisaurus tanneri	Endeavour River Litter-skink	no	6	1	5	1	2	1	1	4	2	2	2	1	2	2	1	2	1	6	4	2	1	2	2	1	3	3	5	6	4	4	1	3	2	1	4	1	2	5	4	3	2	1	1
50	lizard	Scincidae	Scincinae	Scincus scincus	Sandfish Skink	no	5	1	5	2	4	1	2	1	3	2	3	1	2	2	1	2	1	6	5	3	2	6	3	4	5	2	6	6	5	5	2	2	4	1	5	1	3	7	4	2	3	1	3
51	lizard	Shinisauridae	Shinisaurinae	Shinisaurus crocodilurus	Chinese Crocodile Lizard	no	4	1	2	1	1	1	1	2	3	1	1	1	1	1	1	1	1	6	4	1	1	2	2	1	2	4	2	6	1	2	1	4	2	2	2	1	2	3	2	4	2	1	1
52	lizard	Sphaerodactylidae	Sphaerodactylinae	Gonatodes concinnatus	O'Shaughnessy's Gecko	no	6	1	3	1	2	1	1	4	3	1	1	2	2	1	1	1	1	6	3	1	1	2	4	1	3	2	1	5	1	2	1	3	3	1	1	1	2	4	3	2	2	1	1
53	lizard	Teiidae	Teiinae	Kentropyx altamazonica	Cocha Whiptail	no	4	2	2	2	1	1	1	3	2	1	1	2	2	1	1	1	1	6	4	2	1	1	1	1	1	2	4	4	2	3	1	4	3	1	2	1	1	5	3	3	2	1	1
54	lizard	Teiidae	Tupinambinae	Crocodilurus amazonicus	Crocodile Tegu	no	4	1	3	1	2	1	1	3	1	1	1	1	1	1	1	1	1	5	4	2	1	1	2	1	1	2	1	4	1	3	1	4	2	1	2	1	1	1	2	2	2	1	1
55	lizard	Tropiduridae	Tropidurinae	Eurolophosaurus divaricatus	Lava Lizard	no	4	1	2	1	1	1	1	2	2	1	1	1	1	1	1	1	1	4	3	2	1	1	1	1	1	3	1	5	1	1	1	3	2	1	1	1	1	3	2	3	2	1	1
56	lizard	Varanidae	Varaninae	Varanus storri	Storr's Monitor	no	5	1	2	1	2	1	1	2	2	1	1	1	1	1	1	1	1	5	4	2	1	1	2	1	1	2	1	5	1	3	1	4	4	1	3	1	1	5	2	1	2	1	1
57	lizard	Xantusiidae	Cricosaurinae	Cricosaura typica	Cuban Night Lizard	no	5	1	4	3	2	1	1	6	3	1	2	1	3	1	1	1	1	5	5	5	1	2	4	1	2	3	5	5	2	5	1	5	3	1	4	1	1	4	3	3	2	1	1
58	lizard	Xantusiidae	Xantusiinae	Lepidophyma flavimaculatum	Yellow-spotted Night Lizard	no	4	1	2	1	1	1	1	2	3	1	1	1	2	1	1	1	1	5	4	2	1	3	2	1	2	3	1	5	1	3	1	4	3	1	3	1	1	4	2	2	2	1	1
59	lizard	Xenosauridae	Xenosaurinae	Xenosaurus grandis	Knob-scaled Lizard	no	6	1	3	1	2	1	1	3	2	1	1	2	3	1	1	1	1	5	3	1	1	2	2	1	2	3	1	4	2	3	1	3	3	2	2	1	1	4	3	4	3	1	1
60	worm lizard	Amphisbaenidae	Amphisbaeninae	Chirindia swynnertoni	Swynnerton's Worm Lizard	yes	7	2	7	4	3	1	4	7	6	4	7	3	5	4	2	7	1	7	7	7	4	7	7	4	7	5	7	7	5	5	3	6	7	4	7	7	3	3	7	4	5	5	4
61	worm lizard	Bipedidae	Bipedinae	Bipes biporus	Mexican Mole Lizard	no	7	2	7	5	3	1	5	7	7	4	7	2	7	3	1	7	4	7	7	7	4	7	7	6	7	5	7	7	5	3	4	6	7	5	7	7	6	6	6	5	5	6	5
62	worm lizard	Blanidae	Blaninae	Blanus tingitanus	Tangier Worm Lizard	yes	7	2	7	4	2	1	4	7	5	4	7	4	6	2	1	6	1	7	7	7	4	7	6	3	7	4	5	7	5	5	2	6	6	3	6	6	5	6	6	5	3	6	4
63	worm lizard	Cadeidae	Cadeinae	Cadea blanoides	Cuban spotted amphisbaena	yes	7	2	7	4	3	1	3	7	6	3	7	4	6	1	1	5	1	7	7	7	4	6	6	5	7	4	5	6	6	7	3	6	6	4	6	6	5	4	6	6	4	6	3
64	worm lizard	Rhineuridae	Rhineurinae	Rhineura floridana	Florida Worm Lizard	yes	7	2	7	4	3	1	6	7	7	4	7	3	7	3	2	7	4	7	7	7	4	7	7	5	7	5	7	7	6	5	3	6	7	4	7	7	5	5	5	6	5	6	3
65	worm lizard	Trogonophiidae	Trogonophiinae	Trogonophis wiegmanni	Checkerboard Worm Lizard	yes	7	3	7	4	3	1	3	5	6	2	7	5	4	2	1	5	1	7	7	7	4	7	5	4	7	3	7	6	6	7	3	6	7	3	4	6	6	7	6	7	3	3	2
66	tuatara	Sphenodontidae	Sphenodontinae	Sphenodon punctatus	Tuatara	no	4	1	3	1	2	1	2	3	4	1	1	2	1	2	1	1	1	7	5	5	1	2	5	1	3	3	5	5	3	3	1	4	4	2	4	1	3	2	3	3	2	1	2
67	crocodile	Alligatoridae	Alligatorinae	Melanosuchus niger	Black caiman	no	5	1	3	2	1	1	1	2	4	1	1	1	2	1	1	1	1	2	4	4	1	2	1	1	1	4	2	1	4	5	1	4	2	1	3	1	2	4	2	3	1	1	1
68	crocodile	Crocodylidae	Crocodylinae	Crocodylus moreletii	Morelet’s Crocodile	no	5	2	4	2	1	1	2	3	4	1	1	1	3	1	1	1	1	2	5	1	1	3	1	1	2	4	1	1	4	1	1	5	1	2	2	2	2	5	2	3	1	1	1
69	crocodile	Gavialidae	Gavialinae	Gavialis gangeticus	Gharial	no	5	1	3	1	5	1	2	5	4	1	1	1	3	1	1	2	2	4	5	1	1	3	1	1	1	3	5	1	2	2	1	4	1	1	2	1	2	4	3	2	1	1	1
70	turtle	Carettochelyidae	Carettochelyinae	Carettochelys insculpta	Pig-nosed Turtle	no	2	1	2	1	1	1	2	5	3	1	1	1	1	1	1	1	1	5	4	2	1	1	1	2	2	4	2	2	1	1	1	1	1	1	3	1	1	3	1	1	1	1	3
71	turtle	Dermatemydidae	Dermatemydinae	Dermatemys mawii	Central American River Turtle	no	2	1	2	2	1	1	1	2	2	1	1	1	1	2	1	1	1	4	4	3	1	1	1	3	1	2	1	1	1	1	1	1	1	1	3	1	1	4	2	1	1	1	2
72	turtle	Dermochelyidae	Dermochelyinae	Dermochelys coriacea	Leatherback Sea Turtle	no	1	1	3	1	1	1	2	4	2	1	1	1	1	1	1	1	1	3	4	1	1	1	1	3	2	3	5	4	1	1	1	1	1	2	3	1	1	4	1	2	3	1	4
73	turtle	Emydidae	Emydinae	Graptemys pulchra	Alabama Map Turtle	no	2	1	4	2	1	1	2	1	3	1	1	1	1	1	1	1	1	5	4	2	1	1	1	2	1	2	1	1	1	1	1	1	1	1	3	1	1	4	2	2	1	1	3
74	turtle	Geoemydidae	Geoemydinae	Cuora flavomarginata	Chinese Box Turtle	no	1	1	2	1	1	1	2	1	2	1	1	1	1	1	1	1	1	4	3	2	1	1	1	2	1	3	1	1	1	1	1	1	1	1	1	1	1	4	1	1	1	1	2
75	turtle	Chelidae	Chelinae	Mesoclemmys nasutus	Guianan Toadhead Turtle	no	1	1	1	2	1	1	3	2	2	1	1	1	1	2	1	1	1	5	3	2	1	1	1	2	1	3	2	1	1	1	1	1	1	1	3	1	1	4	2	1	2	1	3
76	turtle	Cheloniidae	Cheloniinae	Natator depressus	Flatback Turtle	no	4	1	3	1	1	1	2	4	3	1	1	1	1	2	1	1	1	1	4	2	1	1	3	1	2	4	1	2	2	1	1	1	2	1	2	1	1	4	1	1	2	1	2
77	turtle	Chelydridae	Chelydrinae	Macrochelys temminckii	Alligator Snapping Turtle	no	3	2	4	2	1	1	4	5	4	1	1	3	2	2	1	1	4	6	5	1	1	2	5	3	4	5	6	6	5	6	1	1	4	2	4	2	7	4	1	4	3	1	3
78	turtle	Kinosternidae	Kinosterninae	Staurotypus triporcatus	Mexican Giant Musk Turtle	no	1	2	2	2	1	1	2	3	2	1	1	1	1	1	1	1	1	3	4	2	1	1	1	3	1	3	3	4	1	1	1	1	2	1	3	1	1	3	1	1	1	1	3
79	turtle	Pelomedusidae	Pelomedusinae	Pelusios carinatus	African Keeled Mud Turtle	no	1	1	1	2	1	1	1	1	2	1	1	1	1	1	1	1	1	2	4	1	1	1	1	1	1	3	1	5	1	1	1	1	1	1	1	1	1	4	1	1	1	1	2
80	turtle	Podocnemididae	Podocnemidinae	Peltocephalus dumeriliana	Big-headed Amazon River Turtle	no	2	1	3	2	1	1	3	5	4	2	1	2	2	1	1	1	1	4	5	2	1	2	2	3	2	4	1	5	2	2	1	1	2	2	5	2	1	4	2	1	1	1	3
81	turtle	Testudinidae	Testudininae	Gopherus agassizii	Agassiz’s Desert Tortoise	no	1	1	1	1	1	1	1	1	1	1	1	1	1	1	1	1	1	1	3	1	1	1	1	1	1	2	1	1	1	1	1	1	1	1	2	1	1	3	1	1	1	1	2
82	turtle	Trionychidae	Trionychinae	Dogania subplana	Malayan Soft-shelled Turtle	no	3	1	3	3	3	1	3	5	4	2	1	2	2	2	1	1	1	5	5	3	1	2	4	4	3	5	3	5	2	4	1	1	2	2	5	1	5	5	3	4	3	2	5
83	snake	Acrochordidae	Acrochordinae	Acrochordus arafurae	Arafura Filesnake	yes	6	2	6	3	3	1	1	5	5	1	6	3	5	1	1	4	1	7	7	7	1	5	5	3	7	4	5	1	5	7	1	7	6	2	3	2	7	6	4	7	3	1	3
84	snake	Aniliidae	Aniliinae	Anilius scytale	Coral Cylinder Snake	yes	6	1	6	1	3	1	1	5	4	2	7	3	5	1	1	3	1	7	7	7	2	7	3	2	7	3	1	1	2	7	1	6	6	3	3	3	3	2	6	7	2	4	1
85	snake	Anomalepidae	Anomalepinae	Helminthophis frontalis	Costa Rica Blind Snake	yes	7	2	7	4	3	1	3	7	5	4	7	4	5	2	2	6	1	7	6	7	2	7	6	4	7	5	6	6	6	5	3	6	7	4	6	5	2	3	6	6	5	5	2
86	snake	Anomochilidae	Anomochilinae	Anomochilus weberi	Weber's Pipe Snake	yes	6	2	6	2	1	1	1	3	4	1	7	5	3	1	1	3	1	7	7	7	1	6	1	2	7	4	3	2	2	6	1	6	5	1	4	2	4	2	5	6	3	2	1
87	snake	Boidae	Boinae	Eunectes notaeus	Yellow Anaconda	yes	6	1	5	1	1	1	1	3	5	1	5	5	5	1	1	2	1	7	7	7	1	5	1	2	7	2	5	1	5	7	1	6	6	1	3	3	7	6	4	7	2	1	1
88	snake	Boidae	Candoiinae	Candoia aspera	New Guinea Viper Boa	yes	5	3	6	2	1	1	2	3	6	2	7	3	6	2	1	4	4	7	7	7	2	6	3	3	7	2	6	4	6	7	2	6	5	3	6	3	7	6	4	7	2	2	1
89	snake	Boidae	Erycinae	Gongylophis conicus	Rough-tailed Sand Boa	yes	6	3	5	1	1	1	2	3	5	1	7	4	5	1	1	3	1	7	7	7	2	6	2	2	7	3	6	1	2	5	1	6	6	2	3	3	6	7	5	6	2	1	1
90	snake	Boidae	Sanziniinae	Sanzinia madagascariensis	Madagascar Tree Boa	yes	6	1	6	2	3	1	1	2	4	1	6	3	4	2	1	2	1	7	7	7	1	6	3	2	7	3	3	3	3	7	1	6	6	1	4	2	7	6	4	7	2	1	1
91	snake	Boidae	Ungaliophiinae	Ungaliophis panamensis	Panamanian Dwarf Boa	yes	6	1	5	2	1	1	1	2	4	1	6	5	4	1	1	4	1	7	7	7	1	6	2	2	7	2	6	1	4	6	1	6	5	1	3	2	5	6	5	7	3	1	1
92	snake	Bolyeridae	Bolyerinae	Bolyeria multocarinata	Round Island Ground Boa	yes	6	2	6	2	3	1	1	4	6	2	7	3	5	2	1	3	5	7	7	7	1	4	4	2	7	3	3	3	5	7	1	7	6	2	5	2	7	6	5	6	3	1	1
93	snake	Calabariidae	Calabariinae	Calabaria reinhardtii	Calabar Ground Python	yes	6	2	6	2	2	1	2	4	6	2	7	4	5	1	1	4	1	7	7	7	1	5	1	2	7	3	5	2	5	7	2	7	6	2	3	6	7	7	5	6	2	1	2
94	snake	Colubridae	Calamariinae	Macrocalamus lateralis	Malayan Mountain Reed Snake	yes	6	2	6	3	3	1	1	5	5	2	7	4	5	2	1	3	1	7	7	7	1	6	3	2	7	4	5	5	4	6	1	6	5	2	5	4	5	7	4	6	2	1	2
95	snake	Colubridae	Colubridae IS	Blythia reticulata	Blyth's Reticulate Snake	yes	6	1	6	2	1	1	1	2	5	1	7	3	3	1	1	2	1	7	7	7	1	4	2	3	7	3	5	4	2	6	2	6	5	1	4	4	7	2	3	7	3	3	1
96	snake	Colubridae	Colubrinae	Scolecophis atrocinctus	Black-banded Snake	yes	6	1	6	1	2	1	2	6	3	1	7	4	4	1	1	3	1	7	7	7	2	7	3	2	7	3	3	1	2	7	1	6	5	4	3	3	3	3	6	7	3	6	1
97	snake	Colubridae	Dipsadinae	Lystrophis pulcher	Banded Hognose Snake	yes	6	2	5	2	1	1	1	1	3	1	7	3	5	1	1	4	1	7	7	7	1	7	1	2	7	3	1	4	2	6	1	6	5	1	2	2	4	2	5	6	2	1	1
98	snake	Colubridae	Grayiinae	Grayia ornata	Ornate African Water Snake	yes	6	2	7	3	3	1	3	5	5	2	7	4	2	2	1	4	1	7	7	7	1	5	3	2	7	3	6	4	3	3	2	6	6	2	4	3	5	4	6	5	2	2	1
99	snake	Colubridae	Natricinae	Clonophis kirtlandii	Kirtland's Snake	yes	5	2	5	2	3	1	1	3	5	1	6	4	4	1	1	3	1	7	7	7	1	5	1	2	7	3	4	3	5	6	1	6	5	1	4	3	6	7	4	6	2	1	1
100	snake	Colubridae	Pseudoxenodontinae	Pseudoxenodon stejnegeri	Stejneger's Bamboo Snake	yes	7	1	6	1	3	1	1	5	4	1	5	4	5	1	1	3	1	7	7	7	1	4	1	3	7	3	3	4	3	6	1	6	6	1	3	2	6	5	4	6	2	1	1
101	snake	Colubridae	Sibynophiinae	Sibynophis collaris	Common Many-tooth Snake	yes	6	1	7	1	1	1	1	4	4	2	7	4	4	2	1	3	1	7	7	7	1	5	3	2	7	2	1	4	4	6	1	6	4	1	2	3	5	5	6	6	2	2	1
102	snake	Cylindrophiidae	Cylindrophiinae	Cylindrophis maculatus	Ceylonese Cylinder Snake	yes	6	2	6	3	3	1	1	6	4	3	7	3	4	2	1	4	1	7	7	7	2	6	3	3	7	3	6	5	2	6	1	6	5	3	5	3	6	5	3	6	2	2	1
103	snake	Elapidae	Elapinae	Astrotia stokesii	Stokes's Sea Snake	yes	5	2	6	3	3	1	1	5	4	1	7	3	5	1	1	3	1	7	7	7	1	6	4	2	7	3	6	3	6	7	1	6	6	3	5	4	6	6	4	6	2	1	2
104	snake	Gerrhopilidae	Gerrhopilinae	Gerrhopilus mirus	Jan's Worm Snake	yes	7	2	7	3	2	1	2	7	6	4	7	2	4	2	1	4	1	7	7	7	2	6	6	3	7	5	5	4	1	2	2	6	7	1	3	6	4	2	6	4	3	4	2
105	snake	Homalopsidae	Homalopsinae	Cantoria violacea	Cantor's Water Snake	yes	6	1	5	2	1	1	1	3	3	1	6	3	3	1	1	3	1	7	7	7	1	5	1	2	7	3	2	1	2	6	1	6	6	1	3	2	5	3	5	7	3	1	1
106	snake	Lamprophiidae	Aparallactinae	Aparallactus lunulatus	Reticulated Centipede Eater	yes	6	1	6	1	2	1	1	3	5	1	7	3	2	1	1	2	1	7	7	7	1	4	1	2	7	3	1	1	3	7	1	6	6	1	2	2	5	2	3	6	2	2	1
107	snake	Lamprophiidae	Atractaspidinae	Homoroselaps lacteus	Spotted Harlequin Snake	yes	6	1	5	1	1	1	1	2	3	1	7	3	4	1	1	2	1	7	7	7	1	7	1	2	7	3	6	2	4	6	1	6	5	2	3	3	4	2	4	6	2	2	1
108	snake	Lamprophiidae	Lamprophiidae IS	Micrelaps boettgeri	Somali Two-headed Snake	yes	6	1	6	3	3	1	2	2	4	2	7	2	4	1	1	2	1	7	7	7	1	3	2	2	7	4	4	5	2	6	1	6	5	1	4	5	6	3	4	5	3	5	1
109	snake	Lamprophiidae	Lamprophiinae	Pseudoboodon lemniscatus	Striped Ethiopian Snake	yes	6	1	7	2	3	1	1	7	5	2	7	3	3	1	1	3	1	7	7	7	1	6	5	2	7	3	5	4	3	7	1	6	5	1	5	5	5	5	5	6	2	3	1
110	snake	Lamprophiidae	Prosymninae	Prosymna stuhlmanni	East African Shovel Snout	yes	7	2	7	2	3	1	1	6	4	2	7	3	4	1	1	4	1	7	7	7	1	5	3	2	7	4	6	3	2	5	3	6	6	1	6	5	4	5	5	4	2	4	1
111	snake	Lamprophiidae	Psammophiinae	Psammophylax rhombeatus	Rhombic Skaapsteker	yes	6	1	7	2	3	1	1	6	2	2	7	2	2	1	1	2	1	6	7	7	1	6	3	1	7	3	1	2	1	7	1	6	5	1	2	3	3	6	5	5	2	1	1
112	snake	Lamprophiidae	Pseudaspidinae	Buhoma vauerocegae	Usambara Forest Snake	yes	6	2	7	2	1	1	1	5	5	1	7	3	6	1	1	3	1	7	7	7	1	4	1	3	7	4	4	4	4	7	1	6	6	1	5	3	5	6	5	6	2	1	1
113	snake	Lamprophiidae	Pseudoxyrhophiinae	Pararhadinaea melanogaster	Madagascar Burrowing Snake	yes	7	1	7	3	3	1	1	7	3	3	7	5	3	2	1	4	1	7	7	7	2	6	5	3	7	3	6	4	4	4	2	6	5	2	4	3	4	4	6	5	3	1	1
114	snake	Leptotyphlopidae	Leptotyphlopinae	Tricheilostoma koppesi	Amaral's Blind Snake	yes	7	1	7	3	1	1	2	5	5	2	7	2	4	2	1	3	1	6	7	7	2	6	4	2	7	4	4	4	3	4	2	6	6	3	6	5	5	4	5	6	3	5	2
115	snake	Loxocemidae	Loxoceminae	Loxocemus bicolor	Mexican Burrowing Python	yes	7	2	7	2	3	2	2	6	6	2	7	3	3	1	1	5	1	7	7	7	2	7	5	3	7	3	6	5	5	7	2	6	5	1	3	4	6	6	4	7	2	4	2
116	snake	Pareatidae	Pareatinae	Pareas formosensis	Taiwan Slug Snake	yes	6	1	6	1	3	1	1	5	6	1	6	4	6	1	1	3	1	7	7	7	1	5	1	1	7	2	1	1	4	7	1	6	6	1	3	2	5	5	4	7	2	1	1
117	snake	Pythonidae	Pythoninae	Antaresia childreni	Chidren's Python	yes	6	1	6	2	3	1	1	5	5	1	6	4	5	1	1	2	1	7	7	7	1	5	1	2	7	2	3	2	5	7	1	6	6	1	3	2	7	7	5	7	2	1	1
118	snake	Tropidophiidae	Tropidophiinae	Trachyboa boulengeri	Northern Eyelash Boa	yes	7	3	6	2	1	1	1	4	6	2	7	3	5	2	1	4	2	7	7	7	1	4	5	3	7	4	7	3	4	7	2	7	7	2	7	4	7	7	6	6	2	1	1
119	snake	Typhlopidae	Typhlopinae	Austrotyphlops pinguis	Rotund Blind Snake	yes	7	3	7	3	3	1	3	6	6	3	7	6	5	2	1	6	1	7	7	7	3	6	6	4	7	4	7	6	6	2	2	6	7	3	6	6	6	7	6	5	5	5	2
120	snake	Uropeltidae	Uropeltinae	Plectrurus perroteti	Nilgiri Burrowing Snake	yes	7	3	7	4	3	2	2	7	5	4	7	4	4	2	1	4	1	7	7	7	2	6	5	3	7	4	6	5	5	6	3	6	6	4	5	4	6	6	6	5	3	5	1
121	snake	Viperidae	Azemiopinae	Azemiops feae	Fea's Viper	yes	6	1	5	1	3	1	1	1	4	1	7	4	4	1	1	3	1	7	7	7	1	6	1	1	7	1	5	1	2	7	1	6	5	2	2	2	5	2	4	7	3	1	1
122	snake	Viperidae	Crotalinae	Protobothrops jerdonii	Jefferson pitviper	yes	6	1	6	1	3	1	1	3	4	1	5	3	6	1	1	2	1	7	7	7	1	7	2	2	7	1	1	2	6	7	1	6	6	1	3	3	5	1	2	7	2	1	1
123	snake	Viperidae	Viperinae	Pseudocerastes persicus	Perisan Horned Viper	yes	5	2	6	1	3	1	1	2	4	1	5	3	5	1	1	5	1	7	7	7	1	6	1	2	7	1	4	1	4	7	1	6	6	1	5	3	6	5	3	7	2	1	1
124	snake	Xenodermatidae	Xenodermatinae	Xylophis stenorhynchus	Günther's Mountain Snake	yes	6	2	7	3	3	1	1	5	5	2	7	4	5	2	1	4	1	7	7	7	1	4	3	3	7	3	5	4	3	5	1	6	4	2	4	6	4	7	6	6	2	1	2
125	snake	Xenopeltidae	Xenopeltinae	Xenopeltis hainanensis	Hainan Sunbeam Snake	yes	7	2	7	4	3	1	2	6	4	3	7	3	3	2	1	4	1	7	7	7	1	6	5	3	7	4	6	4	3	6	3	6	5	2	5	5	5	6	6	5	2	4	1
126	snake	Xenophidiidae	Xenophidiinae	Xenophidion schaeferi	Schaefer's Spinejaw Snake	yes	6	1	6	2	3	1	1	6	3	1	7	2	3	2	1	3	1	7	7	7	1	6	3	2	7	3	5	4	3	3	1	6	5	1	4	3	5	4	6	6	2	1	2
127	snake	Xenotyphlopinae	Xenotyphlopinae	Xenotyphlops mocquardi	Madagascar Blind Snake	yes	7	2	7	4	5	1	6	7	6	4	7	3	6	2	2	7	4	7	7	7	4	7	7	5	7	5	7	7	6	6	4	6	7	5	7	7	2	3	6	4	5	6	3
[truncated: 83 more columns]

## Sheet: e) Respondents
SM1e. Additional data about the respondents that scored Set 1. Some respondents evaluated the sets by all of the measured dimensions, however, because there was a reasonable time delay between each of the evaluations (several months), they are treated as independent. Please note that Set 1 and Set 2 were also evaluated by different respondents.
Fear					Disgust					Beauty
Code	Gender	Age	Biologist		Code	Gender	Age	Biologist		Code	Gender	Age	Biologist
r1	woman	22	no		r1	woman	22	yes		r1	woman	27	yes
r2	woman	44	no		r2	woman	44	no		r2	woman	45	no
r3	woman	35	no		r3	man	52	no		r3	man	25	yes
r4	man	55	yes		r4	man	55	yes		r4	woman	42	yes
r5	woman	26	yes		r5	woman	26	yes		r5	man	54	yes
r6	woman	32	no		r6	woman	47	yes		r6	man	23	no
r7	woman	47	yes		r7	woman	23	yes		r7	woman	20	no
r8	woman	32	no		r8	woman	28	no		r8	woman	22	no
r9	woman	25	no		r9	woman	21	no		r9	woman	36	yes
r10	woman	23	yes		r10	woman	21	yes		r10	man	41	no
r11	woman	21	no		r11	woman	49	no		r11	woman	27	yes
r12	woman	28	no		r12	woman	35	no		r12	woman	26	no
r13	woman	29	yes		r13	woman	21	no		r13	woman	44	yes
r14	woman	21	no		r14	woman	25	no		r14	woman	25	no
r15	woman	49	no		r15	woman	71	no		r15	man	29	no
r16	man	26	no		r16	woman	38	yes		r16	woman	38	no
r17	woman	24	yes		r17	woman	57	no		r17	woman	24	no
r18	woman	51	no		r18	woman	24	yes		r18	man	25	no
r19	man	27	no		r19	woman	19	yes		r19	woman	28	no
r20	woman	71	no		r20	woman	33	no		r20	woman	45	no
r21	woman	33	no		r21	woman	47	no		r21	man	73	no
r22	woman	42	no		r22	man	30	no		r22	woman	38	no
r23	woman	47	yes		r23	woman	23	no		r23	woman	23	yes
r24	woman	47	no		r24	woman	27	yes		r24	woman	31	no
r25	man	30	no		r25	woman	23	no		r25	man	31	no
r26	woman	23	yes		r26	woman	31	yes		r26	woman	37	no
r27	man	27	yes		r27	woman	22	no		r27	man	27	no
r28	woman	23	no		r28	woman	21	no		r28	woman	39	no
r29	woman	27	yes		r29	woman	23	no		r29	woman	33	yes
r30	woman	23	no		r30	woman	21	no		r30	woman	43	no
r31	man	27	no		r31	woman	20	no		r31	woman	24	yes
r32	woman	31	yes		r32	woman	88	no		r32	woman	23	no
r33	woman	22	no		r33	woman	27	no		r33	woman	21	no
r34	woman	23	no		r34	woman	23	yes		r34	woman	32	yes
r35	woman	21	no		r35	woman	24	yes		r35	woman	26	no
r36	woman	20	no		r36	woman	21	no		r36	man	19	no
r37	man	20	no		r37	woman	31	no		r37	woman	30	yes
r38	man	55	yes		r38	woman	24	no		r38	woman	23	yes
r39	woman	88	no		r39	man	20	no		r39	woman	25	no
r40	woman	27	no		r40	woman	19	no		r40	woman	26	yes
r41	woman	23	yes		r41	woman	20	yes		r41	woman	27	yes
r42	woman	24	yes		r42	woman	22	yes		r42	woman	25	yes
r43	woman	21	no		r43	man	23	yes		r43	man	34	no
r44	woman	24	no		r44	woman	21	no		r44	woman	24	yes
r45	man	20	no		r45	woman	29	no		r45	man	37	no
r46	woman	19	no		r46	woman	57	no		r46	woman	24	no
r47	woman	20	yes		r47	woman	28	no		r47	woman	27	yes
r48	woman	22	yes		r48	woman	51	no		r48	man	37	no
r49	man	23	yes		r49	woman	22	yes		r49	woman	19	no
r50	woman	21	no		r50	woman	26	yes		r50	woman	35	yes
r51	woman	29	no		r51	man	25	no		r51	man	18	no
r52	woman	57	no		r52	woman	23	no		r52	woman	47	yes
r53	woman	28	no		r53	woman	21	no		r53	woman	25	yes
r54	woman	23	yes		r54	woman	24	no		r54	woman	39	no
r55	woman	51	no		r55	woman	29	yes		r55	woman	24	no
r56	woman	26	yes		r56	woman	24	yes		r56	woman	35	no
r57	woman	23	no		r57	woman	26	yes		r57	woman	47	no
r58	woman	21	no		r58	man	55	no		r58	woman	30	yes
r59	woman	24	no		r59	woman	53	no		r59	woman	33	yes
r60	woman	29	yes		r60	woman	25	yes		r60	woman	49	no
r61	woman	24	yes		r61	woman	28	yes		r61	woman	44	no
r62	man	62	no		r62	man	19	no		r62	woman	56	no
r63	woman	26	yes		r63	woman	25	yes		r63	woman	23	no
r64	man	55	no		r64	woman	23	yes		r64	woman	27	no
r65	woman	25	yes		r65	woman	39	no		r65	woman	23	no
r66	woman	28	yes		r66	woman	25	no		r66	man	27	no
r67	man	19	no		r67	woman	24	no		r67	man	36	yes
r68	woman	26	yes		r68	woman	25	no		r68	woman	32	no
r69	woman	23	yes		r69	woman	21	yes		r69	man	43	no
r70	woman	39	no		r70	woman	24	no		r70	woman	23	no
r71	woman	25	no		r71	woman	30	yes		r71	woman	32	no
r72	woman	24	no		r72	woman	19	no		r72	woman	41	no
r73	woman	25	no		r73	woman	39	yes		r73	man	24	no
r74	woman	21	yes		r74	woman	29	yes		r74	woman	35	no
r75	woman	30	yes		r75	woman	39	no		r75	man	22	no
r76	woman	39	yes		r76	woman	24	yes		r76	woman	27	no
r77	woman	29	yes		r77	woman	27	yes		r77	woman	59	no
r78	woman	39	no		r78	woman	26	yes		r78	man	36	no
r79	woman	24	yes		r79	woman	24	yes		r79	man	32	no
r80	woman	27	yes		r80	man	22	no		r80	man	23	no
r81	woman	26	yes		r81	woman	25	no		r81	man	52	no
r82	woman	24	yes		r82	woman	26	yes		r82	woman	34	no
r83	man	22	no		r83	woman	20	yes		r83	woman	59	no
r84	woman	26	yes		r84	woman	24	yes		r84	woman	28	no
r85	woman	20	yes		r85	woman	21	no		r85	woman	28	no
r86	woman	24	yes		r86	woman	26	no		r86	woman	47	no
r87	woman	21	no		r87	woman	19	no		r87	woman	25	no
r88	woman	26	no		r88	woman	31	no		r88	man	26	yes
r89	woman	19	no		r89	man	27	no		r89	woman	47	no
r90	man	27	no		r90	woman	21	no		r90	woman	24	no
r91	woman	28	no		r91	woman	28	no		r91	woman	37	no
r92	woman	20	no		r92	woman	20	no		r92	woman	24	no
r93	woman	21	no		r93	woman	21	no		r93	woman	45	yes
r94	woman	26	no		r94	woman	26	no		r94	woman	28	no
r95	woman	34	no		r95	woman	34	no		r95	woman	40	no
r96	woman	40	yes		r96	man	21	no		r96	woman	27	no
r97	man	21	no		r97	woman	25	yes		r97	woman	18	yes
r98	woman	25	yes		r98	man	22	yes		r98	woman	42	no
r99	man	22	yes		r99	woman	42	no		r99	woman	25	no
r100	woman	42	no		r100	woman	21	no		r100	woman	32	no
r101	man	24	no		r101	man	24	no		r101	woman	35	no
r102	woman	28	no		r102	woman	28	no		r102	woman	37	no
r103	woman	28	no		r103	woman	23	yes		r103	woman	29	no
r104	woman	24	no		r104	woman	28	no		r104	woman	53	no
r105	woman	24	yes		r105	woman	24	no		r105	woman	63	no
r106	woman	38	yes		r106	man	26	yes		r106	woman	45	no
r107	woman	24	yes		r107	man	22	no		r107	woman	34	no
r108	man	40	yes		r108	woman	24	yes		r108	man	27	no
r109	woman	26	no		r109	woman	38	yes		r109	woman	22	no
r110	woman	30	no		r110	woman	24	yes		r110	man	33	no
r111	man	52	no		r111	man	40	yes		r111	woman	28	no
r112	woman	20	no		r112	woman	28	no		r112	man	25	yes
r113	man	34	yes		r113	woman	26	no		r113	man	47	no
r114	woman	24	no		r114	woman	30	no		r114	woman	38	no
r115	woman	31	yes		r115	woman	29	no		r115	woman	20	no
r116	woman	22	yes		r116	woman	23	yes		r116	woman	27	no
r117	woman	19	no		r117	woman	20	no		r117	woman	28	no
r118	woman	26	no		r118	man	34	yes		r118	woman	21	no
r119	man	30	no		r119	woman	24	no		r119	woman	26	yes
r120	woman	22	no		r120	woman	24	no		r120	woman	20	no
r121	woman	26	no		r121	woman	22	yes		r121	man	45	yes
r122	woman	26	no		r122	woman	19	no		r122	woman	32	no
					r123	man	30	no		r123	woman	22	no
					r124	woman	26	no		r124	man	28	no
					r125	woman	26	no		r125	woman	31	no
					r126	woman	24	no		r126	woman	27	no
										r127	man	35	yes
										r128	woman	25	no
										r129	woman	35	no
										r130	man	25	no
										r131	man	33	no
										r132	woman	25	no
										r133	woman	19	no
										r134	woman	29	no
										r135	man	28	no
										r136	man	45	no
										r137	woman	34	no
										r138	man	28	no
										r139	man	21	no
										r140	woman	21	no
										r141	woman	22	no
										r142	man	26	no
										r143	woman	18	no
										r144	man	25	yes
										r145	woman	43	no
										r146	woman	21	no
										r147	woman	19	no
										r148	woman	28	no
										r149	woman	20	no
										r150	woman	28	no
										r151	woman	30	no
										r152	woman	36	no
										r153	man	49	no
										r154	woman	23	no
										r155	man	37	no
										r156	woman	47	no
										r157	woman	36	no

## Sheet: f) Source
SM1f. List of the sources and authors of the photos used for the stimuli in Set 1. Please note that in the study, the pictures were standardized in terms of unified (white) background, contrast, size, and direction the animal faces.
Nr	Group	Family	Subfamily	Species	English name	Author of the photo	Source
1	lizard	Agamidae	Agaminae	Xenagama wilmsi	Wilms' Strange Agama	Tomáš Mazuch	http://reptile-database.reptarium.cz/species?genus=Xenagama&species=wilmsi&search_param=%28%28search%3D%27Xenagama+wilmsi%27%29%29
2	lizard	Agamidae	Amphibolurinae	Moloch horridus	Thorny Devil	Jordan Vos	https://www.flickr.com/photos/27897324@N07/7667732654/in/album-72157630813245492/
3	lizard	Agamidae	Draconinae	Mantheyus phuwuanensis	Phuwua Rock Agama	Thomas Calame	https://www.flickr.com/photos/52908725@N08/4903306991
4	lizard	Agamidae	Hydrosaurinae	Hydrosaurus weberi	Weber's Saifin Lizard	Valter Weijola	https://www.flickr.com/photos/valterw/2410767548/
5	lizard	Agamidae	Leiolepidinae	Leiolepis reevesii	Reeves' Butterfly Lizard	Pieter C. Brouwer	https://www.pbase.com/glazemaker/image/136720274
6	lizard	Agamidae	Uromastycinae	Uromastyx yemenensis	South Arabian Spiny-tailed Lizard	Élevages Lisard	http://www.elevageslisard.com/
7	lizard	Anguidae	Anguinae	Anguis cephallonica	Peloponnese Slow Worm	Benny Trapp	https://commons.wikimedia.org/wiki/File:Benny_Trapp_Anguis_cephallonicus.jpg
8	lizard	Anguidae	Diploglossinae	Ophiodes striatus	Striped Worm Lizard	Magno Travassos	https://www.flickr.com/photos/magnotravassos/6237681597
9	lizard	Anguidae	Gerrhonotinae	Abronia graminea	Terrestrial Arboreal Alligator Lizard	Shells-n-Scales	https://ameblo.jp/lacertaroom/image-10417075898-10349416254.html
10	lizard	Anniellidae	Anniellinae	Anniella geronimensis	Baja California Legless Lizard	Gary Nafis	http://www.californiaherps.com/noncal/baja/bajalizards/images/ageronimensisbaja.jpg
11	lizard	Carphodactylidae	Carphodactylinae	Phyllurus caudiannulatus	Ringed Thin-tail Gecko	Stewart Macdonald	http://www.arod.com.au/arod/reptilia/Squamata/Gekkonidae/Phyllurus/caudiannulatus
12	lizard	Cordylidae	Cordylinae	Chamaesaura anguina	Cape Grass Lizard	Luke Verburgt	http://reptile-database.reptarium.cz/species?genus=Chamaesaura&species=anguina&search_param=%28%28search%3D%27Chamaesaura+anguina%27%29%29
13	lizard	Cordylidae	Platysaurinae	Platysaurus intermedius	Common Flat Lizard	Bernard Dupont	https://www.flickr.com/photos/berniedup/5983904555/
14	lizard	Corytophanidae	Corytophaninae	Basiliscus vittatus	Brown Basilisk	Nature Stills	https://www.flickr.com/
15	lizard	Crotaphytidae	Crotaphytinae	Crotaphytus dickersonae	Dickerson's Collared Lizard	Scott Trageser	https://www.flickr.com/photos/naturestills/12127483456
16	lizard	Dactyloidae	Dactyloinae	Anolis punctatus	Amazon Green Anole	Jake Scott	https://www.flickr.com/photos/tamers1/8443730876/
17	lizard	Dibamidae	Dibaminae	Anelytropsis papillosus	Mexican Blind Lizard	Timothy Burkhardt	https://calphotos.berkeley.edu/cgi/img_query?enlarge=0000+0000+0211+1831
18	lizard	Diplodactylidae	Diplodactylinae	Strophurus ciliaris	Northern Spiny-tailed Gecko	Bill & Mark Bell	https://www.flickr.com/photos/48991563@N06/8426413705/
19	lizard	Eublepharidae	Eublepharinae	Eublepharis fuscus	West Indian leopard gecko	Yuri Kaverkin	The Eyelash Geckos: Care, Breeding and Natural History; Kirschner und Seufer, 2005
20	lizard	Gekkonidae	Gekkoninae	Geckonia chazaliae	Helmethead Gecko	Budi Rebollo Fernandez	https://www.flickr.com/photos/budilord/11037567805/
21	lizard	Gerrhosauridae	Gerrhosaurinae	Tetradactylus ellenbergeri	Ellen's Whip Lizard	Philipp Wagner	https://alchetron.com/Tetradactylus#demo
22	lizard	Gerrhosauridae	Zonosaurinae	Zonosaurus haraldmeieri	Green Madagascar Girdled Lizard	Olaf Pronk	https://www.flickr.com/photos/olafpronk/6519798349
23	lizard	Gymnophthalmidae	Alopoglossinae	Alopoglossus atriventris	Keel-Bellied Shade Lizard	Diego A. Paucar	https://bioweb.bio/galeria/Foto/Alopoglossus%20atriventris/Registros%20fotogr%C3%A1ficos/2961
24	lizard	Gymnophthalmidae	Cercosaurinae	Potamites cochranae	Cochran's Neusticurus	Eduardo Toral-Contreras	http://zoologia.puce.edu.ec/gallery/main.php?g2_itemId=23766
25	lizard	Gymnophthalmidae	Ecpleopinae	Arthrosaura guianensis	Guianense Tegu	Philippe J. R. Kok	http://www.philippekok.com/reptiles-guiana-shield/
26	lizard	Gymnophthalmidae	Gymnophthalminae	Tretioscincus agilis	Smooth Tegu	William Quatman	https://www.flickr.com/photos/williamquatman/403719778/in/album-72157600264435537/
27	lizard	Gymnophthalmidae	Rhachisaurinae	Rhachisaurus brachylepis	Dixon's Anotosaura	Mauro Teixeira Jr.	https://calphotos.berkeley.edu/cgi/img_query?enlarge=0000+0000+1208+3012
28	lizard	Helodermatidae	Helodermatinae	Heloderma horridum	Beaded Lizard	Tim Burkhardt	https://www.reptilefact.com/wp-content/uploads/2016/10/Heloderma-Horridum.jpg
29	lizard	Hoplocercidae	Hoplocercinae	Enyalioides binzayedi	Bin Zayedi's Woodlizard	P.J. Venegas	https://commons.wikimedia.org/wiki/File:Adult_female_of_Enyalioides_binzayedi_-_ZooKeys-277-069-g009-A.jpg
30	lizard	Chamaeleonidae	Brookesinae	Brookesia micra	World's Smallest Chameleon	Frank Glaw, Jörn Köhler, Ted M. Townsend, Miguel Vences	https://commons.wikimedia.org/wiki/File:Brookesia_micra_male.jpg
31	lizard	Chamaeleonidae	Chamaeleoninae	Rhampholeon nchisiensis	South African Stumptail Chameleon	Michal Berec	https://camaleontiamoitalia.weebly.com/foto-rhampholeon-nchisiensis.html
32	lizard	Iguanidae	Iguaninae	Dipsosaurus dorsalis	Desert Iguana	Mark A. Wilson	https://commons.wikimedia.org/wiki/File:DesertIguana031611.jpg
33	lizard	Lacertidae	Gallotinae	Psammodromus algirus	Algerian Psammodromus	unknown	https://made-portugal.blogspot.com/2017/05/fauna-do-parque-natural-de-sintra.html
34	lizard	Lacertidae	Lacertinae	Acanthodactylus lineomaculatus	Spiny-footed Lizard	J. Gállego	http://www.moroccoherps.com/ficha/Acanthodactylus_erythrurus/
35	lizard	Lanthanotidae	Lanthanotinae	Lanthanotus borneensis	Borneo Earless Monitor	Geoff Clarke	https://photobucket.com/gallery/user/Lerxst2112/media/cGF0aDovMzE5OTY2XzU2MjgwMjQ3MDQxODcwNV8xMjAzNzQ3OTc3X24uanBn/?ref=
36	lizard	Leiocephalidae	Leiocephalinae	Leiocephalus carinatus	Northern Curly-tailed Lizard	Ianaré Sévi	https://commons.wikimedia.org/wiki/File:Leiocephalus_carinatus_armouri.jpg
37	lizard	Leiosauridae	Enyaliidae	Enyalius brasiliensis	Brazilian Fathead Anole	Roberto Leonan M. Novaes	http://ardobrasil.blogspot.com/2011/11/enyalius-brasiliensis-lesson-1828.html
38	lizard	Leiosauridae	Leiosaurinae	Pristidactylus achalensis	Argentine Anole	W. E. Birkhead	http://reptile-database.reptarium.cz/species?genus=Pristidactylus&species=achalensis
39	lizard	Liolaemidae	Liolaeminae	Phymaturus manuelae	Manuela's Mountain Lizard	Palma T. Robinson	http://www.fnchile.cl/especies.php?action=detalle2&cod_nivel1=0&cod_nivel2=0&cod_nivel3=0&cod_esp=879
40	lizard	Opluridae	Oplurinae	Oplurus grandidieri	Grandidier's Madagascar Swift	Maxime Thué	https://www.flickr.com/photos/maxime-passionzoos/7615461552/
41	lizard	Phrynosomatidae	Phrynosomatinae	Holbrookia maculata	Lesser Earless Lizard	Alice Abela	https://www.flickr.com/photos/44150996@N06/4906709742/
42	lizard	Phyllodactylidae	Phyllodactylinae	Homonota darwinii	Darwin's Marked Gecko	R. D. Sage	http://reptile-database.reptarium.cz/species?genus=Homonota&species=darwinii&search_param=%28%28search%3D%27Homonota+darwinii%27%29%29
43	lizard	Polychrotidae	Polychrotinae	Polychrus peruvianus	Peruvian Bush Anole	J. Pfleiderer	https://hiveminer.com/Tags/polychrus/Timeline
44	lizard	Pygopodidae	Pygopodinae	Pletholax gracilis	Slender Slider	David Fischer	https://photobucket.com/gallery/user/moloch05/media/bWVkaWFJZDo5NjU0ODEzMQ==/?ref=
45	lizard	Scincidae	Acontinae	Typhlosaurus caecus	Cuvier's Legless Skink	Lourance Klose	https://photobucket.com/gallery/user/fruitcakelou/media/cGF0aDovX01HXzE0MDhUeXBobG9zYXVydXNjYWVjdXMuanBn/?ref=
46	lizard	Scincidae	Lygosominae I	Larutia trifasciata	Three-banded Larut Skink	Mark Leppin	https://www.flickr.com/photos/mark_leppin/3110627591
47	lizard	Scincidae	Lygosominae II	Calyptotis ruficauda	Red-tailed Calyptotis	Stewart Macdonald	http://www.arod.com.au/arod/reptilia/Squamata/Scincidae/Calyptotis/ruficauda
48	lizard	Scincidae	Lygosominae III	Tribolonotus novaeguineae	Spiny Skink	unknown	https://cz.pinterest.com/pin/346425396314832763/
49	lizard	Scincidae	Lygosominae IV	Lygisaurus tanneri	Endeavour River Litter-skink	Stewart Macdonald	https://www.flickr.com/photos/smacdonald/8959608490
50	lizard	Scincidae	Scincinae	Scincus scincus	Sandfish Skink	HTO (nick)	https://commons.wikimedia.org/wiki/File:Scincus_scincus,_male_01.jpg
51	lizard	Shinisauridae	Shinisaurinae	Shinisaurus crocodilurus	Chinese Crocodile Lizard	Spacebirdy	https://commons.wikimedia.org/wiki/File:Shinisaurus_crocodilurus_-_Tiergarten_Sch%C3%B6nbrunn_3.jpg
52	lizard	Sphaerodactylidae	Sphaerodactylinae	Gonatodes concinnatus	O'Shaughnessy's Gecko	Jake Scott	https://www.flickr.com/photos/tamers1/8446315072/in/album-72157636414332626/
53	lizard	Teiidae	Teiinae	Kentropyx altamazonica	Cocha Whiptail	Jake Scott	https://www.flickr.com/photos/tamers1/8443551846/in/album-72157636442614444/
54	lizard	Teiidae	Tupinambinae	Crocodilurus amazonicus	Crocodile Tegu	Jake Scott	https://www.flickr.com/photos/tamers1/8445064429/in/album-72157636442970163/
55	lizard	Tropiduridae	Tropidurinae	Eurolophosaurus divaricatus	Lava Lizard	Mauro Teixeira Jr.	https://calphotos.berkeley.edu/
56	lizard	Varanidae	Varaninae	Varanus storri	Storr's Monitor	Stewart Macdonald	https://www.flickr.com/photos/smacdonald/8639128151/
57	lizard	Xantusiidae	Cricosaurinae	Cricosaura typica	Cuban Night Lizard	Rick C. West	http://reptile-database.reptarium.cz/species?genus=Cricosaura&species=typica
58	lizard	Xantusiidae	Xantusiinae	Lepidophyma flavimaculatum	Yellow-spotted Night Lizard	Joe Towsend	https://www.inaturalist.org/guide_taxa/542899
59	lizard	Xenosauridae	Xenosaurinae	Xenosaurus grandis	Knob-scaled Lizard	Luis F. Vazquez Vega	https://www.flickr.com/photos/lepatula/9424609589
60	worm lizard	Amphisbaenidae	Amphisbaeninae	Chirindia swynnertoni	Swynnerton's Worm Lizard	Piotr Naskrecki	https://sixlegsphoto.files.wordpress.com/2014/06/chirindia.jpg
61	worm lizard	Bipedidae	Bipedinae	Bipes biporus	Mexican Mole Lizard	Tim Burkhardt	http://www.come-sundown.com/blog/2018/1/30/yskdfqblyiops4wq1cvzncbdydlpn2
62	worm lizard	Blanidae	Blaninae	Blanus tingitanus	Tangier Worm Lizard	Baudilio Rebollo Fernández	http://www.moroccoherps.com/en/galeria/Blanus_tingitanus/
63	worm lizard	Cadeidae	Cadeinae	Cadea blanoides	Cuban Spotted Amphisbaena	S. Blair Hedges	http://www.kingsnake.com/westindian/cadeablanoides1.JPG
64	worm lizard	Rhineuridae	Rhineurinae	Rhineura floridana	Florida Worm Lizard	Jake Scott	https://www.flickr.com/photos/tamers1/4159115744/
65	worm lizard	Trogonophiidae	Trogonophiinae	Trogonophis wiegmanni	Checkerboard Worm Lizard	Alfredo Sánchez Tójar	https://www.flickr.com/photos/atojar/5809832036/
66	tuatara	Sphenodontidae	Sphenodontinae	Sphenodon punctatus	Tuatara	Klaus Rudloff	https://www.biolib.cz/cz/taxonimage/id213102/?taxonid=18504
67	crocodile	Alligatoridae	Alligatorinae	Melanosuchus niger	Black caiman	Mo Hassan	http://subhumanfreak.blogspot.com/2011/10/crocodiles-of-world.html
68	crocodile	Crocodylidae	Crocodylinae	Crocodylus moreletii	Morelet’s Crocodile	unknown	http://istotyzywe.pl/gady/krokodyl-meksykanski/attachment/meksykanski
69	crocodile	Gavialidae	Gavialinae	Gavialis gangeticus	Gharial	Pandiyan V	https://www.flickr.com/photos/pandiyan/46133559/
70	turtle	Carettochelyidae	Carettochelyinae	Carettochelys insculpta	Pig-nosed Turtle	Adrian Price	https://www.flickr.com/photos/adrianprice74/8808471876/
71	turtle	Dermatemydidae	Dermatemydinae	Dermatemys mawii	Central American River Turtle	Wayne Van Devender	http://reptile-database.reptarium.cz/species?genus=Dermatemys&species=mawii&search_param=%28%28taxon%3D%27Dermatemydidae%27%29%29
72	turtle	Dermochelyidae	Dermochelyinae	Dermochelys coriacea	Leatherback Sea Turtle	Al Woodson	https://commons.wikimedia.org/wiki/File:Leatherback_sea_turtle_on_the_beach_Tinglar_%285839996429%29.jpg
73	turtle	Emydidae	Emydinae	Graptemys pulchra	Alabama Map Turtle	J. N. Stuart	https://www.flickr.com/photos/21786539@N03/3759195609
74	turtle	Geoemydidae	Geoemydinae	Cuora flavomarginata	Chinese Box Turtle	R. Tanaka	https://www.flickr.com/photos/22597171@N05/4608993416
75	turtle	Chelidae	Chelinae	Mesoclemmys nasutus	Guianan Toadhead Turtle	unknown	https://m.ichong123.com/pics/wuguitupian/38619_3.html
76	turtle	Cheloniidae	Cheloniinae	Natator depressus	Flatback Turtle	Colin Limpus	https://wetlandinfo.des.qld.gov.au/wetlands/ecology/components/species/?natator-depressus#prettyPhoto[1]/1/
77	turtle	Chelydridae	Chelydrinae	Macrochelys temminckii	Alligator Snapping Turtle	Jake Scott	https://www.flickr.com/photos/tamers1/5066454861/in/album-72157636443498665/
78	turtle	Kinosternidae	Kinosterninae	Staurotypus triporcatus	Mexican Giant Musk Turtle	unknown	PhotoSynthesys.com
79	turtle	Pelomedusidae	Pelomedusinae	Pelusios carinatus	African Keeled Mud Turtle	Tomasz Doron	https://www.zoochat.com/community/media/african-keeled-mud-turtle-pelusios-carinatus.211231/
80	turtle	Podocnemididae	Podocnemidinae	Peltocephalus dumeriliana	Big-headed Amazon River Turtle	Cesar Luis Barrio-Amorós	https://www.arkive.org
81	turtle	Testudinidae	Testudininae	Gopherus agassizii	Agassiz’s Desert Tortoise	National Nuclear Security Administration	https://commons.wikimedia.org/wiki/File:Desert_tortoise_at_the_Nevada_Test_Site.jpg
82	turtle	Trionychidae	Trionychinae	Dogania subplana	Malayan Soft-shelled Turtle	Fletcher & Baylis	https://alchetron.com/Malayan-softshell-turtle
83	snake	Acrochordidae	Acrochordinae	Acrochordus arafurae	Arafura Filesnake	Matt Summerwille	https://www.flickr.com/photos/mattsummerville/6640805187
84	snake	Aniliidae	Aniliinae	Anilius scytale	Coral Cylinder Snake	Eduardo Santos	https://commons.wikimedia.org/wiki/File:Anilius_scytale.jpg
85	snake	Anomalepidae	Anomalepinae	Helminthophis frontalis	Costa Rica Blind Snake	Petrova	http://cyclowiki.org/wiki/%D0%A4%D0%B0%D0%B9%D0%BB:Helminthophis_frontalis.jpg
86	snake	Anomochilidae	Anomochilinae	Anomochilus weberi	Weber's Pipe Snake	Jennifer C. Ast	http://animaldiversity.org/accounts/Anomochilidae/
87	snake	Boidae	Boinae	Eunectes notaeus	Yellow Anaconda	Max Olivio	http://photobucket.com/gallery/user/suenobellamore/media/bWVkaWFJZDo4MjAwODk3Mw==/?ref=
88	snake	Boidae	Candoiinae	Candoia aspera	New Guinea Viper Boa	Michael Thirnbeck	https://www.flickr.com/photos/thirnbeck/330739406/
89	snake	Boidae	Erycinae	Gongylophis conicus	Rough-tailed Sand Boa	Olga Šimková	by the author
90	snake	Boidae	Sanziniinae	Sanzinia madagascariensis	Madagascar Tree Boa	Olga Šimková	by the author
91	snake	Boidae	Ungaliophiinae	Ungaliophis panamensis	Panamanian Dwarf Boa	Arya Nurul	http://snakelovers-ophidialovers.blogspot.com/
92	snake	Bolyeridae	Bolyerinae	Bolyeria multocarinata	Round Island Ground Boa	Drymarchon33	https://www.flickr.com/photos/60946202@N00/3064742812
93	snake	Calabariidae	Calabariinae	Calabaria reinhardtii	Calabar Ground Python	Vasiliy Latyshev	https://www.flickr.com/photos/68490501@N06/6926488415
94	snake	Colubridae	Calamariinae	Macrocalamus lateralis	Malayan Mountain Reed Snake	David Fischer	https://www.nss.org.sg/forum/viewtopic.php?f=49&t=876
95	snake	Colubridae	Colubridae IS	Blythia reticulata	Blyth's Reticulate Snake	Ashok Captain	https://www.flickr.com/photos/ashokcaptain/3637001839/
96	snake	Colubridae	Colubrinae	Scolecophis atrocinctus	Black-banded Snake	Antonia Pachmann	https://calphotos.berkeley.edu/cgi/img_query?enlarge=0000+0000+1112+0892
97	snake	Colubridae	Dipsadinae	Lystrophis pulcher	Banded Hognose Snake	Suzanne Phillips	https://www.flickr.com/photos/cyborgsuzy/168508399/
98	snake	Colubridae	Grayiinae	Grayia ornata	Ornate African Water Snake	David Korte	http://dkortephoto.com/wordpress/grayia-ornata-ornate-water-snake/
99	snake	Colubridae	Natricinae	Clonophis kirtlandii	Kirtland's Snake	Todd Pierson	https://www.flickr.com/photos/twpierson/4210246870/
100	snake	Colubridae	Pseudoxenodontinae	Pseudoxenodon stejnegeri	Stejneger's Bamboo Snake	Chung Wei You	https://www.snakesoftaiwan.com/Pseudoxenodon%20stejnegeri/species_pseudoxenodon_stejnegeri.htm
101	snake	Colubridae	Sibynophiinae	Sibynophis collaris	Common Many-tooth Snake	Anne Devan-Song	https://www.flickr.com/photos/song-devan/8047177570
102	snake	Cylindrophiidae	Cylindrophiinae	Cylindrophis maculatus	Ceylonese Cylinder Snake	Jan Ševčík	http://www.naturfoto.cz/valejs-fotografie-1676.html
103	snake	Elapidae	Elapinae	Astrotia stokesii	Stokes's Sea Snake	Simon Mustoe	http://simonmustoe.wildiaries.com/species/19055-Stokes-s-Seasnake
104	snake	Gerrhopilidae	Gerrhopilinae	Gerrhopilus mirus	Jan's Worm Snake	Nilupul Rangana	http://www.wildreach.com/reptile/Serpentes/Species.php
105	snake	Homalopsidae	Homalopsinae	Cantoria violacea	Cantor's Water Snake	W. Grossman	Manthey, U. & Grossmann, W. 1997. Amphibien & Reptilien Südostasiens. Natur und Tier Verlag (Münster), 512 pp.
106	snake	Lamprophiidae	Aparallactinae	Aparallactus lunulatus	Reticulated Centipede Eater	Tomáš Mazuch	https://www.flickr.com/photos/58603885@N04/6001563601/
107	snake	Lamprophiidae	Atractaspidinae	Homoroselaps lacteus	Spotted Harlequin Snake	Armand Kok	https://www.flickr.com/photos/98123435@N00/2583229809
108	snake	Lamprophiidae	Lamprophiidae IS	Micrelaps boettgeri	Somali Two-headed Snake	Wolfgang Wuster	https://calphotos.berkeley.edu/cgi/img_query?enlarge=0000+0000+0805+0321
109	snake	Lamprophiidae	Lamprophiinae	Pseudoboodon lemniscatus	Striped Ethiopian Snake	unknown	https://repjapan.exblog.jp/15205808/
110	snake	Lamprophiidae	Prosymninae	Prosymna stuhlmanni	East African Shovel Snout	unknown	http://www.biodiversityexplorer.org/reptiles/squamata/serpentes/colubridae/images/000211-1.jpg
111	snake	Lamprophiidae	Psammophiinae	Psammophylax rhombeatus	Rhombic Skaapsteker	Trisha M Shears	https://commons.wikimedia.org/wiki/File:Spottedskaapsteker_image_003.jpg
112	snake	Lamprophiidae	Pseudaspidinae	Buhoma vauerocegae	Usambara Forest Snake	Philip Shirk	http://reptile-database.reptarium.cz/species?genus=Buhoma&species=vauerocegae
113	snake	Lamprophiidae	Pseudoxyrhophiinae	Pararhadinaea melanogaster	Madagascar Burrowing Snake	Robbie Labanowski	https://www.arkive.org/madagascar-burrowing-snake/pararhadinaea-melanogaster/image-G117092.html
114	snake	Leptotyphlopidae	Leptotyphlopinae	Tricheilostoma koppesi	Amaral's Blind Snake	Pedro Bernardo	https://www.flickr.com/photos/bernardoph/6120315219
115	snake	Loxocemidae	Loxoceminae	Loxocemus bicolor	Mexican Burrowing Python	TXDragons	http://forums.kingsnake.com/viewarch.php?id=1732802,1732802&key=2009&show_threads=2
116	snake	Pareatidae	Pareatinae	Pareas formosensis	Taiwan Slug Snake	Skink Chen	https://www.flickr.com/photos/skink_haunt/5858624667/
117	snake	Pythonidae	Pythoninae	Antaresia childreni	Chidren's Python	Matt Clancy	https://commons.wikimedia.org/wiki/File:Childrens_Python_%28Antaresia_childreni%29_%288692425238%29.jpg
118	snake	Tropidophiidae	Tropidophiinae	Trachyboa boulengeri	Northern Eyelash Boa	Bryan Suson	https://www.tapatalk.com/groups/moreliaviridis/ot-december-ecuador-trip-major-duw-t446.html
119	snake	Typhlopidae	Typhlopinae	Austrotyphlops pinguis	Rotund Blind Snake	Jordan Vos	http://www.australianreptileguide.com/rotund_blind_snake
120	snake	Uropeltidae	Uropeltinae	Plectrurus perroteti	Nilgiri Burrowing Snake	Zeeshan Mirza	https://www.arkive.org/plectrurus/plectrurus-perroteti/image-G119933.html
121	snake	Viperidae	Azemiopinae	Azemiops feae	Fea's Viper	Tom Charlton	https://calphotos.berkeley.edu/cgi/img_query?enlarge=0000+0000+0111+0944
122	snake	Viperidae	Crotalinae	Protobothrops jerdonii	Jefferson pitviper	Thedore Black	https://www.theodoreblackphotography.com/
123	snake	Viperidae	Viperinae	Pseudocerastes persicus	Perisan Horned Viper	James Carmichael Jr	https://www.arkive.org/persian-horned-viper/pseudocerastes-persicus/image-G47369.html
124	snake	Xenodermatidae	Xenodermatinae	Xylophis stenorhynchus	Günther's Mountain Snake	Zeeshan Mirza	https://calphotos.berkeley.edu/cgi/img_query?enlarge=0000+0000+0311+1786
125	snake	Xenopeltidae	Xenopeltinae	Xenopeltis hainanensis	Hainan Sunbeam Snake	Kevin Messenger	https://www.flickr.com/photos/26740943@N07/8045527486
126	snake	Xenophidiidae	Xenophidiinae	Xenophidion schaeferi	Schaefer's Spinejaw Snake	W. Grossman	Manthey, U. & Grossmann, W. 1997. Amphibien & Reptilien Südostasiens. Natur und Tier Verlag (Münster), 512 pp.
127	snake	Xenotyphlopinae	Xenotyphlopinae	Xenotyphlops mocquardi	Madagascar Blind Snake	Frank Glaw	https://io9.gizmodo.com/5507003/the-wormlike-snake-from-a-land-that-no-longer-exists
