# Supplementary material for: Human Attitude toward Reptiles: A Relationship between Fear, Disgust, and Aesthetic Preferences
Source: Animals (Basel). 2019 May 14;9(5):238. doi: 10.3390/ani9050238 (PMC6562393; doi:10.3390/ani9050238)
Supplement: Supplementary file 1 [file animals-09-00238-s001.zip › TableS2.xls]

## Sheet: a) Scores
SM2a. List of species included in Set 2 with the mean preference scores on each dimension for each species and also for each of the groups. The species scored as the most frightening, most disgusting and most beautiful are marked with orange, while the species scored lowest are marked with green. Lower and upper quartiles calculated from the whole set were used as a reference value for each dimen…
Nr.	Kod	Family	Subfamily	Species	English name	Legless	Fear	Disgust	Beauty		Group	Fear	Disgust	Beauty		Low fear	1.95
1	lizard	Agamidae	Agaminae	Acanthocercus atricollis	Blue-headed Tree Agama	no	1.90217	1.79021	5.73404		lizard	2.3	2.38	4.99		High fear	4.53
2	lizard	Agamidae	Amphibolurinae	Caimanops amphiboluroides	Mulga Dragon	no	1.92391	2.08392	4.92021		worm lizard	3.72	4.83	2.55		Low disgust	2.03
3	lizard	Agamidae	Draconinae	Phoxophrys cephalum	Mocquard's Eyebrow Lizard	no	1.95652	1.97902	5.67021		crocodile	4.72	2.12	5.08		High disgust	3.77
4	lizard	Agamidae	Hydrosaurinae	Hydrosaurus amboinensis	Sailfin Lizard	no	2.82609	2.65035	4.64894		turtle	1.63	1.86	4.81		Low beauty	4.1
5	lizard	Agamidae	Leiolepidinae	Leiolepis ngovantrii	Ngo Van Tri’s Lady Butterfly Lizard	no	1.79891	2.03497	4.95745		snake	4.65	3.9	4.18		High beauty	5.15
6	lizard	Agamidae	Uromastycinae	Uromastyx geyri	Geyr’s Spiny-tailed Lizard	no	2.68478	2.45455	5.30851
7	lizard	Anguidae	Anguinae	Ophisaurus compressus	Island Glass Lizard	yes	3.97283	3.56643	4.42021
8	lizard	Anguidae	Diploglossinae	Diploglossus monotropis	Rainbow Galliwasp	no	2.5163	2.60839	4.97872
9	lizard	Anguidae	Gerrhonotinae	Elgaria multicarinata	Southern Alligator Lizard	no	2.32609	2.46853	4.67553
10	lizard	Anniellidae	Anniellinae	Anniella campi	Southern Sierra Legless Lizard	yes	4.04891	3.90909	4.21277
11	lizard	Carphodactylidae	Carphodactylinae	Carphodactylus laevis	Chameleon Gecko	no	1.86957	2.14685	5.1383
12	lizard	Cordylidae	Cordylinae	Cordylus giganteus	Giant Girdled Lizard	no	2.16848	1.67832	6.32979
13	lizard	Cordylidae	Platysaurinae	Platysaurus broadleyi	Augrabies Flat Lizard	no	1.81522	1.82517	5.86702
14	lizard	Corytophanidae	Corytophaninae	Laemanctus longipes	Eastern Casquehead Iguana	no	1.83696	1.97902	5.57447
15	lizard	Crotaphytidae	Crotaphytinae	Gambelia sila	Blunt-nosed Leopard Lizard	no	2.15217	2.00699	5.01596
16	lizard	Dactyloidae	Dactyloinae	Anolis cybotes	Large-headed Anole	no	1.97826	2.32867	5.11702
17	lizard	Dibamidae	Dibaminae	Dibamus novaeguineae	New Guinea Blind Earless Skink	yes	4.19022	4.82517	2.5266
18	lizard	Diplodactylidae	Diplodactylinae	Naultinus gemmeus	Jewelled Gecko	no	1.58152	1.53147	5.96277
19	lizard	Eublepharidae	Eublepharinae	Goniurosaurus luii	Chinese Leopard gecko	no	1.95109	1.97203	5.81383
20	lizard	Gekkonidae	Gekkoninae	Cyrtodactylus hoskini	Hoskin's Ring-tailed Gecko	no	1.66848	1.9021	5.50532
21	lizard	Gerrhosauridae	Gerrhosaurinae	Gerrhosaurus nigrolineatus	Black-lined Plated Lizard	no	1.8587	1.92308	5.05319
22	lizard	Gerrhosauridae	Zonosaurinae	Tracheloptychus petersi	Peters' Keeled Cordylid	no	1.97826	2.02098	5.14894
23	lizard	Gymnophthalmidae	Alopoglossinae	Ptychoglossus festae	Peracca's Largescale Lizard	no	2.18478	2.32867	5.12234
24	lizard	Gymnophthalmidae	Cercosaurinae	Placosoma cordylinum	Tschudi's Lizard	no	2.03261	2.27273	5.0266
25	lizard	Gymnophthalmidae	Ecpleopinae	Leposoma guianense	Spectacled Lizard	no	1.95652	2.18182	4.98404
26	lizard	Gymnophthalmidae	Gymnophthalminae	Acratosaura mentalis	Amaral's Colobosaura	no	2.40761	2.71329	4.5
27	lizard	Gymnophthalmidae	Rhachisaurinae	Rhachisaurus brachylepis	Dixon's Anotosaura	no	2.42391	2.81818	4.46809
28	lizard	Helodermatidae	Helodermatinae	Heloderma suspectum	Gila Monster	no	3.2663	2.8951	4.68085
29	lizard	Hoplocercidae	Hoplocercinae	Morunasaurus annularis	Ringed Spinytail Iguana	no	2.01087	2.02098	5.28723
30	lizard	Chamaeleonidae	Brookesinae	Brookesia decaryi	Spiny Leaf Chameleon	no	2	2.20979	5.10638
31	lizard	Chamaeleonidae	Chamaeleoninae	Kinyongia fischeri	Fischer's Chameleon	no	1.79891	2.00699	5.51064
32	lizard	Iguanidae	Iguaninae	Iguana delicatissima	Lesser Antillean Iguana	no	2.55978	2.14685	5.28191
33	lizard	Lacertidae	Gallotinae	Gallotia stehlini	Gran Canaria Giant Lizard	no	2.45652	2.48951	4.37766
34	lizard	Lacertidae	Lacertinae	Ichnotropis squamulosa	Common Rough-scaled Lizard	no	1.75	1.98601	4.81383
35	lizard	Lanthanotidae	Lanthanotinae	Lanthanotus borneensis	Borneo Earless Monitor	no	2.95652	2.51748	4.25532
36	lizard	Leiocephalidae	Leiocephalinae	Leiocephalus personatus	Haitian Curlytail Lizard	no	1.93478	2.04895	4.85638
37	lizard	Leiosauridae	Enyaliidae	Urostrophus vautieri	Brazilian Steppe Iguana	no	2.03261	2.32168	4.36702
38	lizard	Leiosauridae	Leiosaurinae	Diplolaemus darwinii	Darwin's Iguana	no	2.03261	2.11888	4.93617
39	lizard	Liolaemidae	Liolaeminae	Liolaemus monticola	Peak Tree Iguana	no	2.05435	2	5.35638
40	lizard	Opluridae	Oplurinae	Chalarodon madagascariensis	Madagascar iguana	no	1.69022	1.90909	5.2234
41	lizard	Phrynosomatidae	Phrynosomatinae	Cophosaurus texanus	Greater Earless Lizard	no	1.7663	1.88811	5.66489
42	lizard	Phyllodactylidae	Phyllodactylinae	Thecadactylus solimoensis	Southern Turnip-tailed Gecko	no	2.29891	2.8042	4.84574
43	lizard	Polychrotidae	Polychrotinae	Polychrus acutirostris	Brazilian Bush Anole	no	1.86413	2.0979	5.13298
44	lizard	Pygopodidae	Pygopodinae	Aprasia striolata	Striated Worm-lizard	yes	3.83696	3.76923	4.20213
45	lizard	Scincidae	Acontinae	Acontias cregoi	Cregoe's Legless Skink	yes	3.72283	4.75524	2.84043
46	lizard	Scincidae	Lygosominae I	Lipinia vittigera	Yellow-striped Tree Skink	no	1.95109	2.34965	5.01596
47	lizard	Scincidae	Lygosominae II	Eulamprus tigrinus	Yellow-blotched Forest-skink	no	1.7663	1.86014	5.41489
48	lizard	Scincidae	Lygosominae III	Eutropis multifasciata	Many-lined Sun Skink	no	2.10326	2.59441	4.16489
49	lizard	Scincidae	Lygosominae IV	Lygosoma haroldyoungi	Banded Supple Skink	no	3.08152	3.61538	4.28191
50	lizard	Scincidae	Scincinae	Plestiodon anthracinus	Coal Skink	no	2.31522	2.60839	5.03191
51	lizard	Shinisauridae	Shinisaurinae	Shinisaurus crocodilurus	Chinese Crocodile Lizard	no	2.10326	2.18182	5.15957
52	lizard	Sphaerodactylidae	Sphaerodactylinae	Euleptes europaea	European Leaf-toed Gecko	no	1.85326	2.07692	5.6117
53	lizard	Teiidae	Teiinae	Aspidoscelis sonorae	Sonoran Spotted Whiptail	no	2.05978	2.23776	4.9734
54	lizard	Teiidae	Tupinambinae	Salvator merianae	Argentine Black and White Tegu	no	2.83152	2.58741	5.20213
55	lizard	Tropiduridae	Tropidurinae	Uracentron azureum	Green Thornytail Iguana	no	1.91848	1.63636	6.21277
56	lizard	Varanidae	Varaninae	Varanus komodoensis	Komodo Dragon	no	3.77174	2.13287	5.15957
57	lizard	Xantusiidae	Cricosaurinae	Cricosaura typica	Cuban Night Lizard	no	2.04891	2.45455	4.79255
58	lizard	Xantusiidae	Xantusiinae	Xantusia henshawi	Granite Night Lizard	no	1.80978	1.92308	5.49468
59	lizard	Xenosauridae	Xenosaurinae	Xenosaurus platyceps	Flathead Knob-scaled Lizard	no	2.05435	2.21678	4.69681
60	worm lizard	Amphisbaenidae	Amphisbaeninae	Amphisbaena fuliginosa	Speckled Worm Lizard	yes	4.04891	4.8042	2.94149
61	worm lizard	Bipedidae	Bipedinae	Bipes biporus	Mexican Mole Lizard	yes	3.11413	4.40559	3.03723
62	worm lizard	Blanidae	Blaninae	Blanus strauchi	Turkish Worm Lizard	yes	3.43478	4.81818	2.31383
63	worm lizard	Cadeidae	Cadeinae	Cadea blanoides	Cuban Spotted Amphisbaena	yes	4.51087	4.77622	2.75532
64	worm lizard	Rhineuridae	Rhineurinae	Rhineura floridana	Florida Worm Lizard	yes	3.52717	5.25874	1.9734
65	worm lizard	Trogonophiidae	Trogonophiinae	Diplometopon zarudnyi	Zarudny's Worm Lizard	yes	3.67935	4.88811	2.29787
66	tuatara	Sphenodontidae	Sphenodontinae	Sphenodon punctatus	Tuatara	no	1.93478	1.88811	5.30319
67	crocodile	Alligatoridae	Alligatorinae	Caiman crocodilus	Spectacled Caiman	no	5.14674	2.13287	5.1383
68	crocodile	Crocodylidae	Crocodylinae	Osteolaemus tetraspis	Dwarf Crocodile	no	4.80978	1.99301	5.13298
69	crocodile	Gavialidae	Gavialinae	Gavialis gangeticus	Gharial	no	4.19565	2.22378	4.95745
70	turtle	Carettochelyidae	Carettochelyinae	Carettochelys insculpta	Pig-nosed Turtle	no	1.48913	1.81818	4.96809
71	turtle	Dermatemydidae	Dermatemydinae	Dermatemys mawii	Central American River Turtle	no	1.73913	2.22378	4.06383
72	turtle	Dermochelyidae	Dermochelyinae	Dermochelys coriacea	Leatherback Sea Turtle	no	1.72826	1.75524	5.10638
73	turtle	Emydidae	Emydinae	Malaclemys terrapin	Diamondback Terrapin	no	1.375	1.34965	5.98936
74	turtle	Geoemydidae	Geoemydinae	Cyclemys atripons	Black-Bridged Leaf Turtle	no	1.42391	1.65035	4.74468
75	turtle	Chelidae	Chelinae	Rhinemys rufipes	Red-footed Side-necked Turtle	no	1.71196	1.95804	4.65426
76	turtle	Cheloniidae	Cheloniinae	Chelonia mydas	Green Sea Turtle	no	1.31522	1.15385	6.43617
77	turtle	Chelydridae	Chelydrinae	Chelydra serpentina	Common Snapping Turtle	no	2.47283	2.58042	4.09043
78	turtle	Kinosternidae	Kinosterninae	Kinosternon subrubrum	Eastern Mud Turtle	no	1.90217	2.21678	4.32447
79	turtle	Pelomedusidae	Pelomedusinae	Pelomedusa subrufa	Helmeted Turtle	no	1.35326	1.57343	4.67553
80	turtle	Podocnemididae	Podocnemidinae	Podocnemis unifilis	Yellow-spotted River Turtle	no	1.44022	1.74825	4.60106
81	turtle	Testudinidae	Testudininae	Dipsochelys dussumieri	Aldabra Giant Tortoise	no	1.2663	1.32867	5.52128
82	turtle	Trionychidae	Trionychinae	Nilssonia hurum	Peacock Soft-shelled Turtle	no	2.02717	2.88112	3.3617
83	snake	Acrochordidae	Acrochordinae	Acrochordus granulatus	Marine File Snake	yes	4.8913	4.23077	3.26596
84	snake	Aniliidae	Aniliinae	Anilius scytale	Coral Cylinder Snakes	yes	4.72826	3.98601	4.69149
85	snake	Anomalepidae	Anomalepinae	Liotyphlops albirostris	Whitenose Blind Snake	yes	3.85326	4.81119	2.43617
86	snake	Anomochilidae	Anomochilinae	Anomochilus leonardi	Leonard's Pipe Snake	yes	4.40217	4.25175	3.69149
87	snake	Boidae	Boinae	Epicrates crassus	Eastern Raibown Boa	yes	4.66848	3.44755	4.7766
88	snake	Boidae	Candoiinae	Candoia carinata	Pacific Ground Boa	yes	5.07065	3.77622	3.87234
89	snake	Boidae	Erycinae	Eryx jayakari	Arabian Sand Boa	yes	4.20652	4.42657	3.41489
90	snake	Boidae	Sanziniinae	Acrantophis dumerili	Dumeril's boa	yes	4.95109	3.4965	4.91489
91	snake	Boidae	Ungaliophiinae	Charina bottae	Northern Rubber Boa	yes	4.77174	4.83916	2.82447
92	snake	Bolyeridae	Bolyerinae	Casarea dussumieri	Round Island Ground Boa	yes	4.77717	4.48951	3.10638
93	snake	Calabariidae	Calabariinae	Calabaria reinhardtii	Calabar Ground Python	yes	4.64674	4.58042	3.57979
94	snake	Colubridae	Calamariinae	Calamaria lumbricoidea	Variable Reed Snake	yes	4.625	3.51748	4.76596
95	snake	Colubridae	Colubridae IS	Rhabdops olivaceus	Olive Trapezoid Snake	yes	4.64674	3.65035	4.28723
96	snake	Colubridae	Colubrinae	Rhadinophis frenatum	Rein Snake	yes	4.73913	3.26573	5.62234
97	snake	Colubridae	Dipsadinae	Phimophis guianensis	Troschel's Pampas Snake	yes	4.77174	3.60839	4.85638
98	snake	Colubridae	Grayiinae	Grayia tholloni	Tholloni's African Water Snake	yes	4.41848	3.6014	3.89362
99	snake	Colubridae	Natricinae	Amphiesma sieboldii	Siebold’s Keelback	yes	4.82065	3.46853	4.94149
100	snake	Colubridae	Pseudoxenodontinae	Plagiopholis styani	Chinese Mountain Snake	yes	4.22826	3.59441	3.70213
101	snake	Colubridae	Sibynophiinae	Scaphiodontophis annulatus	Guatemala Neckband Snake	yes	4.80435	3.93007	4.53191
102	snake	Cylindrophiidae	Cylindrophiinae	Cylindrophis lineatus	Blanford's Pipe Snake	yes	4.77717	3.51748	5.34043
103	snake	Elapidae	Elapinae	Micrurus surinamensis	Aquatic Coral Snake	yes	5.07065	3.45455	5.37234
104	snake	Gerrhopilidae	Gerrhopilinae	Gerrhopilus ater	Black Blindsnake	yes	4.39674	4.95804	2.50532
105	snake	Homalopsidae	Homalopsinae	Fordonia leucobalia	Crab-eating Water Snake	yes	4.69565	3.58741	4.6117
106	snake	Lamprophiidae	Aparallactinae	Amblyodipsas polylepis	Common Purple-glossed Snake	yes	4.44565	3.38462	5.06915
107	snake	Lamprophiidae	Atractaspidinae	Atractaspis microlepidota	Small-Scaled Burrowing Asp	yes	4.95652	4.29371	3.4734
108	snake	Lamprophiidae	Lamprophiidae IS	Micrelaps muelleri	Mueller's Two-headed Snake	yes	4.64674	3.64336	4.42553
109	snake	Lamprophiidae	Lamprophiinae	Bothrophthalmus lineatus	Red-Black Striped Snake	yes	4.72283	3.48951	5.12766
110	snake	Lamprophiidae	Prosymninae	Prosymna frontalis	South-western African Shovel-snout	yes	4.42391	3.34266	4.34574
111	snake	Lamprophiidae	Psammophiinae	Dipsina multimaculata	Dwarf Beaked Snake	yes	4.8587	3.51049	4.60638
112	snake	Lamprophiidae	Pseudaspidinae	Psammodynastes pulverulentus	Common Mock Viper	yes	5.02174	4.03497	4.10106
113	snake	Lamprophiidae	Pseudoxyrhophiinae	Ithycyphus miniatus	Tiny Night Snake	yes	4.5163	3.94406	3.74468
114	snake	Leptotyphlopidae	Leptotyphlopinae	Epictia borapeliotes	Caatinga Thread Snake	yes	4.04348	4.53846	3.18617
115	snake	Loxocemidae	Loxoceminae	Loxocemus bicolor	Mexican Burrowing Python	yes	4.5163	4.02797	3.6383
116	snake	Pareatidae	Pareatinae	Asthenodipsas vertebralis	Mountain Slug Snake	yes	4.65217	4.01399	3.94681
117	snake	Pythonidae	Pythoninae	Morelia bredli	Bredli's Python	yes	5.03261	3.52448	5.01064
118	snake	Tropidophiidae	Tropidophiinae	Tropidophis melanurus	Cuban Dwarf Boa	yes	4.90217	3.66434	4.36702
119	snake	Typhlopidae	Typhlopinae	Afrotyphlops lineolatus	Common Lined Worm Snake	yes	3.88587	4.62238	3.23936
120	snake	Uropeltidae	Uropeltinae	Rhinophis blythii	Blyth's Earth Snake	yes	4.32065	4.29371	3.55851
121	snake	Viperidae	Azemiopinae	Azemiops feae	Fea's Viper	yes	5.10326	3.48951	5.14894
122	snake	Viperidae	Crotalinae	Bothropoides neuwiedi	Jararaca Pintada	yes	5.16304	3.53147	4.71809
123	snake	Viperidae	Viperinae	Atheris squamigera	Variable Bush Viper	yes	5.31522	3.11888	5.68085
124	snake	Xenodermatidae	Xenodermatinae	Xenodermus javanicus	Javan Dragon Snake	yes	5.14674	4.09091	4.84574
125	snake	Xenopeltidae	Xenopeltinae	Xenopeltis unicolor	Sunbeam Snake	yes	4.53261	3.70629	4.40426
126	snake	Xenophidiidae	Xenophidiinae	Xenophidion schaeferi	Schaefer's Spinejaw Snake	yes	4.45109	3.7972	3.8883
127	snake	Xenotyphlopidae	Xenotyphlopinae	Xenotyphlops mocquardi	Madagascar Blind Snake	yes	3.44022	4.78322	2.76596

## Sheet: b) Fear
SM2b. Raw fear scores for each of the species included in Set 2. The pictures were scored on a 7-point Likert scale, where 7 corresponded to the most fear-evoking (frightening) species and 1 corresponded to the least fear-evoking (frightening) species.
Nr.	Kod	Family	Subfamily	Species	English name	Legless	r1	r2	r3	r4	r5	r6	r7	r8	r9	r10	r11	r12	r13	r14	r15	r16	r17	r18	r19	r20	r21	r22	r23	r24	r25	r26	r27	r28	r29	r30	r31	r32	r33	r34	r35	r36	r37	r38	r39	r40	r41	r42	r43
1	lizard	Agamidae	Agaminae	Acanthocercus atricollis	Blue-headed Tree Agama	no	1	3	3	1	2	1	1	1	1	1	2	3	6	4	2	2	1	1	1	4	3	2	1	2	2	1	3	1	1	2	4	1	2	5	2	1	5	2	1	1	4	1	3
2	lizard	Agamidae	Amphibolurinae	Caimanops amphiboluroides	Mulga Dragon	no	1	2	3	1	2	1	1	3	1	1	3	3	5	4	1	1	1	1	1	5	2	1	1	2	3	1	2	1	1	3	4	1	2	5	2	2	6	1	1	1	4	2	2
3	lizard	Agamidae	Draconinae	Phoxophrys cephalum	Mocquard's Eyebrow Lizard	no	1	2	3	1	2	1	1	2	1	1	3	2	6	4	1	1	1	2	1	4	4	1	1	2	4	1	2	1	1	3	3	1	2	4	2	2	3	2	1	1	3	1	3
4	lizard	Agamidae	Hydrosaurinae	Hydrosaurus amboinensis	Sailfin Lizard	no	1	2	3	2	2	1	1	3	1	1	3	4	7	5	1	2	1	1	3	6	2	3	1	3	3	1	4	1	2	3	4	1	7	7	5	1	7	3	2	5	4	1	5
5	lizard	Agamidae	Leiolepidinae	Leiolepis ngovantrii	Ngo Van Tri’s Lady Butterfly Lizard	no	1	2	4	1	2	1	1	1	1	1	2	2	5	5	1	1	1	1	1	4	3	1	1	2	3	1	2	1	2	1	4	1	1	5	4	1	5	1	2	1	4	1	3
6	lizard	Agamidae	Uromastycinae	Uromastyx geyri	Geyr’s Spiny-tailed Lizard	no	4	3	4	1	2	1	5	2	1	1	4	2	7	5	1	2	1	1	4	4	5	2	1	2	4	1	4	1	2	5	4	1	3	7	5	1	7	5	2	2	5	1	4
7	lizard	Anguidae	Anguinae	Ophisaurus compressus	Island Glass Lizard	yes	5	4	7	4	3	1	4	2	7	2	3	6	7	7	2	3	1	5	7	7	6	5	1	5	4	3	4	3	3	4	5	2	1	7	6	7	7	5	7	3	5	1	6
8	lizard	Anguidae	Diploglossinae	Diploglossus monotropis	Rainbow Galliwasp	no	1	2	6	1	2	1	1	2	1	1	5	2	6	5	1	1	1	1	7	6	4	1	1	3	2	1	3	1	2	4	4	1	1	6	3	4	7	2	6	1	6	1	5
9	lizard	Anguidae	Gerrhonotinae	Elgaria multicarinata	Southern Alligator Lizard	no	1	3	6	1	2	1	1	2	1	1	5	3	6	6	2	1	1	2	2	5	4	1	1	2	5	1	2	1	2	2	3	1	1	7	3	3	6	1	3	1	5	1	3
10	lizard	Anniellidae	Anniellinae	Anniella campi	Southern Sierra Legless Lizard	yes	3	4	7	3	3	3	7	2	7	1	5	6	7	7	3	4	1	5	6	7	7	5	1	6	4	3	4	4	2	5	4	4	1	7	6	7	7	5	7	3	5	2	6
11	lizard	Carphodactylidae	Carphodactylinae	Carphodactylus laevis	Chameleon Gecko	no	1	2	3	1	2	1	1	2	1	1	5	1	6	3	1	1	1	1	2	5	5	1	1	1	2	1	2	1	1	1	3	1	3	7	4	1	6	2	2	1	3	1	2
12	lizard	Cordylidae	Cordylinae	Cordylus giganteus	Giant Girdled Lizard	no	1	3	3	1	2	1	1	2	1	1	1	3	6	5	2	2	1	1	1	4	3	2	1	2	3	1	1	1	2	3	5	1	3	6	2	1	6	2	2	2	4	1	3
13	lizard	Cordylidae	Platysaurinae	Platysaurus broadleyi	Augrabies Flat Lizard	no	1	2	4	1	2	1	1	1	1	1	3	3	6	2	1	1	1	1	1	5	3	1	1	2	3	1	1	1	1	1	3	1	1	5	2	1	5	1	1	1	3	1	2
14	lizard	Corytophanidae	Corytophaninae	Laemanctus longipes	Eastern Casquehead Iguana	no	1	2	3	1	3	1	1	2	1	1	6	2	6	5	2	2	1	1	1	4	1	1	1	2	3	1	2	1	1	2	4	1	1	5	4	2	4	2	2	1	3	1	2
15	lizard	Crotaphytidae	Crotaphytinae	Gambelia sila	Blunt-nosed Leopard Lizard	no	1	2	4	1	2	1	1	2	1	1	3	3	4	6	2	2	1	1	1	5	4	2	1	3	2	1	2	1	2	2	3	1	2	6	4	2	7	2	4	1	4	1	3
16	lizard	Dactyloidae	Dactyloinae	Anolis cybotes	Large-headed Anole	no	1	2	3	1	2	1	1	1	1	1	5	2	7	5	1	2	1	1	1	3	4	1	1	2	4	1	2	1	1	2	4	1	1	5	4	1	3	2	1	1	3	1	1
17	lizard	Dibamidae	Dibaminae	Dibamus novaeguineae	New Guinea Blind Earless Skink	yes	3	2	7	3	3	3	7	3	7	1	6	5	7	7	3	3	1	4	7	7	7	5	1	6	5	2	6	5	3	5	2	4	6	7	6	6	7	4	7	2	5	3	6
18	lizard	Diplodactylidae	Diplodactylinae	Naultinus gemmeus	Jewelled Gecko	no	1	1	2	1	2	1	1	1	1	1	2	2	4	3	1	1	1	1	2	3	2	1	1	1	3	1	2	1	1	1	1	1	1	5	3	3	4	2	1	1	1	1	2
19	lizard	Eublepharidae	Eublepharinae	Goniurosaurus luii	Chinese Leopard gecko	no	1	2	5	1	2	1	1	1	3	1	3	2	7	5	1	2	1	1	1	5	4	2	1	3	3	1	2	1	1	1	4	1	3	7	3	2	5	2	1	1	2	1	1
20	lizard	Gekkonidae	Gekkoninae	Cyrtodactylus hoskini	Hoskin's Ring-tailed Gecko	no	1	2	3	1	2	1	1	1	1	1	4	1	5	4	1	1	1	1	1	3	1	1	1	3	1	1	2	1	1	1	2	1	2	6	2	1	5	1	1	1	4	1	1
21	lizard	Gerrhosauridae	Gerrhosaurinae	Gerrhosaurus nigrolineatus	Black-lined Plated Lizard	no	1	2	4	1	4	1	1	1	1	1	5	2	5	5	1	1	1	1	2	5	4	1	1	2	1	1	1	1	1	2	4	1	1	6	4	3	6	1	5	2	3	1	3
22	lizard	Gerrhosauridae	Zonosaurinae	Tracheloptychus petersi	Peters' Keeled Cordylid	no	1	2	3	1	2	1	1	1	1	1	6	2	5	6	2	1	1	1	1	5	4	1	1	2	4	1	2	1	1	4	3	1	2	5	3	3	5	2	2	1	3	1	6
23	lizard	Gymnophthalmidae	Alopoglossinae	Ptychoglossus festae	Peracca's Largescale Lizard	no	1	2	5	2	2	1	1	2	1	1	4	2	6	6	1	2	1	1	1	4	5	1	1	2	4	1	2	1	2	2	4	1	1	7	4	3	7	1	4	1	4	1	5
24	lizard	Gymnophthalmidae	Cercosaurinae	Placosoma cordylinum	Tschudi's Lizard	no	1	3	4	2	2	1	1	2	1	1	3	2	5	5	1	1	1	1	2	3	3	1	1	1	2	1	1	1	1	2	3	1	2	6	4	4	6	1	5	1	1	1	2
25	lizard	Gymnophthalmidae	Ecpleopinae	Leposoma guianense	Spectacled Lizard	no	1	3	4	1	2	1	1	1	1	1	3	2	7	3	1	1	1	1	2	3	3	1	1	2	1	1	2	2	1	2	3	1	1	7	5	6	5	1	4	1	4	1	3
26	lizard	Gymnophthalmidae	Gymnophthalminae	Acratosaura mentalis	Amaral's Colobosaura	no	1	3	5	2	2	1	1	1	1	1	5	2	7	5	1	1	1	1	1	5	4	1	1	3	2	1	1	1	1	3	2	1	1	7	4	4	7	1	5	1	5	1	5
27	lizard	Gymnophthalmidae	Rhachisaurinae	Rhachisaurus brachylepis	Dixon's Anotosaura	no	1	1	4	3	2	1	1	3	1	1	2	3	6	6	1	2	1	2	2	5	2	1	1	2	2	1	1	1	1	2	3	1	3	7	6	6	6	3	5	1	4	1	3
28	lizard	Helodermatidae	Helodermatinae	Heloderma suspectum	Gila Monster	no	6	4	5	2	2	2	7	2	1	1	3	4	7	5	3	2	1	1	4	5	5	3	2	3	2	1	4	1	1	4	4	1	4	7	4	1	7	4	5	5	3	2	3
29	lizard	Hoplocercidae	Hoplocercinae	Morunasaurus annularis	Ringed Spinytail Iguana	no	1	2	2	1	2	1	1	1	1	1	3	3	7	4	1	2	1	1	3	4	2	1	1	2	2	1	1	1	2	1	5	1	4	5	4	2	6	2	2	1	4	1	3
30	lizard	Chamaeleonidae	Brookesinae	Brookesia decaryi	Spiny Leaf Chameleon	no	1	3	4	1	2	1	1	2	1	1	4	2	6	6	1	2	1	1	2	4	3	2	1	3	2	1	2	1	2	2	3	1	4	6	2	1	4	1	1	2	5	1	3
31	lizard	Chamaeleonidae	Chamaeleoninae	Kinyongia fischeri	Fischer's Chameleon	no	1	2	4	1	2	1	1	2	1	1	4	3	5	4	1	2	1	2	1	4	2	1	1	1	2	1	1	1	1	3	1	1	3	6	3	2	3	2	1	1	2	1	1
32	lizard	Iguanidae	Iguaninae	Iguana delicatissima	Lesser Antillean Iguana	no	2	3	3	2	2	1	1	1	1	1	3	5	7	5	1	2	1	1	2	5	3	1	1	4	1	1	2	1	4	4	4	1	4	7	2	2	7	4	1	4	3	1	3
33	lizard	Lacertidae	Gallotinae	Gallotia stehlini	Gran Canaria Giant Lizard	no	1	5	4	3	5	1	1	3	1	1	3	3	6	5	2	1	1	1	2	5	3	3	1	3	2	1	2	1	3	2	4	1	4	6	4	2	7	2	3	6	3	1	3
34	lizard	Lacertidae	Lacertinae	Ichnotropis squamulosa	Common Rough-scaled Lizard	no	1	1	3	1	2	1	1	1	1	1	4	2	5	6	1	1	1	1	1	3	2	1	1	3	1	1	1	1	1	2	2	1	1	6	3	2	5	1	2	1	5	1	2
35	lizard	Lanthanotidae	Lanthanotinae	Lanthanotus borneensis	Borneo Earless Monitor	no	4	5	3	4	1	1	1	2	3	1	4	5	6	4	4	1	2	1	4	4	5	3	1	2	4	1	2	1	4	4	4	1	3	7	5	1	7	2	3	1	4	3	3
36	lizard	Leiocephalidae	Leiocephalinae	Leiocephalus personatus	Haitian Curlytail Lizard	no	1	2	5	1	2	1	1	1	1	1	4	2	5	5	2	1	1	1	1	5	4	1	1	1	2	1	1	1	1	4	4	1	3	6	3	1	6	2	2	1	4	1	2
37	lizard	Leiosauridae	Enyaliidae	Urostrophus vautieri	Brazilian Steppe Iguana	no	1	3	5	1	2	1	1	2	1	1	4	2	6	5	2	1	1	1	2	5	4	1	1	4	2	1	2	1	1	3	3	1	1	5	4	2	6	5	2	1	5	1	2
38	lizard	Leiosauridae	Leiosaurinae	Diplolaemus darwinii	Darwin's Iguana	no	1	3	3	2	2	1	1	2	1	1	3	3	6	5	2	1	1	1	1	5	5	3	1	2	2	1	2	1	1	2	4	1	3	5	2	1	5	2	1	2	3	1	2
39	lizard	Liolaemidae	Liolaeminae	Liolaemus monticola	Peak Tree Iguana	no	1	4	4	2	2	1	1	1	1	1	2	3	5	4	1	1	1	1	1	4	3	1	1	3	3	1	2	1	1	1	3	1	2	5	2	2	6	1	2	4	5	1	3
40	lizard	Opluridae	Oplurinae	Chalarodon madagascariensis	Madagascar iguana	no	1	2	3	1	2	1	1	1	1	1	2	1	4	3	1	1	1	1	2	5	2	1	1	2	3	1	2	1	2	2	3	1	1	4	2	2	5	1	1	1	5	1	3
41	lizard	Phrynosomatidae	Phrynosomatinae	Cophosaurus texanus	Greater Earless Lizard	no	1	2	3	1	2	1	1	2	1	1	2	2	6	4	1	1	1	1	1	4	3	1	1	3	4	1	1	1	2	2	3	1	1	6	2	1	5	1	2	1	4	1	2
42	lizard	Phyllodactylidae	Phyllodactylinae	Thecadactylus solimoensis	Southern Turnip-tailed Gecko	no	1	2	5	1	2	1	1	2	1	1	4	3	7	5	1	2	1	2	3	4	3	1	1	3	2	1	2	1	2	2	2	1	4	7	2	3	5	2	5	1	3	1	2
43	lizard	Polychrotidae	Polychrotinae	Polychrus acutirostris	Brazilian Bush Anole	no	1	3	3	1	2	1	1	2	1	1	3	2	4	5	1	1	1	1	1	4	4	1	1	4	3	1	1	1	2	4	4	1	1	6	3	2	6	2	4	1	4	1	3
44	lizard	Pygopodidae	Pygopodinae	Aprasia striolata	Striated Worm-lizard	yes	3	5	7	2	3	1	1	1	7	1	5	6	7	7	2	2	1	6	5	7	5	5	1	5	2	2	2	4	4	4	2	4	1	7	4	7	7	5	7	3	6	2	5
45	lizard	Scincidae	Acontinae	Acontias cregoi	Cregoe's Legless Skink	yes	3	4	7	3	4	1	1	2	5	1	5	5	7	6	1	4	1	2	6	7	6	3	1	4	4	2	4	5	1	5	4	4	1	7	5	6	7	5	6	2	5	4	7
46	lizard	Scincidae	Lygosominae I	Lipinia vittigera	Yellow-striped Tree Skink	no	1	2	6	1	2	1	1	1	1	1	5	1	5	6	1	1	1	1	2	5	3	1	1	2	2	1	2	1	1	1	4	1	1	6	6	4	6	3	3	1	4	1	4
47	lizard	Scincidae	Lygosominae II	Eulamprus tigrinus	Yellow-blotched Forest-skink	no	1	3	5	1	2	1	1	1	1	1	4	2	5	4	1	1	1	1	2	5	3	1	1	2	1	1	1	1	1	1	3	1	2	5	5	1	6	1	5	1	4	1	2
48	lizard	Scincidae	Lygosominae III	Eutropis multifasciata	Many-lined Sun Skink	no	1	2	3	3	2	1	1	1	1	1	3	4	6	5	2	1	1	2	3	4	5	1	1	3	3	1	2	1	1	3	4	1	4	5	4	2	6	2	3	2	5	1	1
49	lizard	Scincidae	Lygosominae IV	Lygosoma haroldyoungi	Banded Supple Skink	no	1	3	7	2	2	1	1	2	1	1	4	4	7	5	3	1	1	2	4	5	5	3	1	3	4	1	3	3	2	5	4	4	1	7	5	7	7	4	7	3	4	4	6
50	lizard	Scincidae	Scincinae	Plestiodon anthracinus	Coal Skink	no	1	3	6	1	2	1	1	2	1	1	3	3	7	5	1	1	1	1	1	4	5	2	1	2	2	1	1	1	2	4	3	1	2	6	6	4	6	1	4	2	3	1	4
51	lizard	Shinisauridae	Shinisaurinae	Shinisaurus crocodilurus	Chinese Crocodile Lizard	no	1	3	4	1	2	1	5	2	1	1	3	3	7	5	2	1	1	1	2	4	4	2	1	3	3	1	2	1	1	3	4	1	2	6	4	1	6	1	1	1	4	1	3
52	lizard	Sphaerodactylidae	Sphaerodactylinae	Euleptes europaea	European Leaf-toed Gecko	no	1	1	4	1	2	1	1	1	1	1	3	2	6	4	1	2	1	1	2	4	3	1	1	2	3	1	2	1	1	1	2	1	1	7	2	2	4	1	2	1	4	1	3
53	lizard	Teiidae	Teiinae	Aspidoscelis sonorae	Sonoran Spotted Whiptail	no	1	3	4	2	2	1	1	2	1	1	2	3	5	5	1	1	1	1	3	5	3	1	1	2	3	1	1	1	1	1	4	1	4	6	4	3	6	1	4	1	3	1	4
54	lizard	Teiidae	Tupinambinae	Salvator merianae	Argentine Black and White Tegu	no	1	5	6	3	2	1	5	3	1	1	4	3	7	6	3	1	1	1	1	5	4	3	1	2	5	1	3	1	2	3	3	1	3	7	4	4	7	2	4	7	4	2	4
55	lizard	Tropiduridae	Tropidurinae	Uracentron azureum	Green Thornytail Iguana	no	1	2	4	1	2	1	1	2	1	1	2	2	7	4	1	1	1	1	1	3	2	1	1	3	2	1	2	1	1	2	4	1	1	6	3	1	3	1	1	4	3	1	2
56	lizard	Varanidae	Varaninae	Varanus komodoensis	Komodo Dragon	no	2	5	5	3	6	4	6	3	1	2	4	4	6	4	4	2	1	1	2	3	5	5	3	3	5	4	5	1	4	4	7	1	3	7	4	1	7	7	2	7	4	1	3
57	lizard	Xantusiidae	Cricosaurinae	Cricosaura typica	Cuban Night Lizard	no	1	2	4	2	2	1	1	2	1	1	5	2	5	4	1	2	1	1	1	4	4	1	1	2	2	1	1	1	1	2	3	1	2	7	5	3	5	1	4	1	4	1	3
58	lizard	Xantusiidae	Xantusiinae	Xantusia henshawi	Granite Night Lizard	no	1	2	4	1	2	1	1	1	1	1	2	1	6	5	1	1	1	1	2	2	2	1	1	2	3	1	2	1	2	1	3	1	1	6	2	2	5	1	2	2	2	1	2
59	lizard	Xenosauridae	Xenosaurinae	Xenosaurus platyceps	Flathead Knob-scaled Lizard	no	1	2	3	1	2	1	1	2	1	1	2	3	6	4	1	1	1	1	1	4	4	1	1	2	2	1	2	1	1	2	4	1	4	5	4	1	7	1	1	2	5	1	1
60	worm lizard	Amphisbaenidae	Amphisbaeninae	Amphisbaena fuliginosa	Speckled Worm Lizard	yes	2	4	7	3	4	2	4	3	7	1	7	5	7	7	2	3	1	6	7	7	7	4	1	5	5	2	5	4	1	6	3	4	1	7	5	7	7	5	7	2	5	3	5
61	worm lizard	Bipedidae	Bipedinae	Bipes biporus	Mexican Mole Lizard	yes	1	2	7	4	2	1	1	1	4	1	4	5	7	6	1	2	1	2	2	5	5	2	1	5	2	1	4	5	1	4	3	1	1	7	6	6	7	3	6	1	6	4	5
62	worm lizard	Blanidae	Blaninae	Blanus strauchi	Turkish Worm Lizard	yes	1	2	7	3	3	1	1	3	7	1	6	2	7	6	1	2	1	2	6	7	5	1	1	5	3	2	4	2	1	5	2	1	4	7	6	6	7	5	7	1	6	3	5
63	worm lizard	Cadeidae	Cadeinae	Cadea blanoides	Cuban Spotted Amphisbaena	yes	7	3	7	3	3	1	7	2	7	1	5	6	7	7	3	4	1	6	6	7	7	5	1	6	5	3	5	6	4	5	6	3	1	7	6	7	7	4	7	3	6	3	7
64	worm lizard	Rhineuridae	Rhineurinae	Rhineura floridana	Florida Worm Lizard	yes	1	3	7	3	3	1	1	2	7	1	5	2	7	6	1	2	1	1	5	7	6	1	1	6	2	2	4	4	1	5	3	4	7	7	6	6	7	5	7	1	6	3	7
65	worm lizard	Trogonophiidae	Trogonophiinae	Diplometopon zarudnyi	Zarudny's Worm Lizard	yes	1	4	7	2	3	1	1	2	5	1	7	5	7	7	1	4	1	4	6	7	7	3	1	5	3	2	4	4	2	5	4	3	4	7	6	6	7	5	7	2	6	3	6
66	tuatara	Sphenodontidae	Sphenodontinae	Sphenodon punctatus	Tuatara	no	1	2	3	1	2	1	1	2	1	1	3	3	7	4	2	1	1	1	1	5	2	1	1	2	2	1	2	1	1	1	4	1	3	6	2	1	6	2	2	1	3	1	3
67	crocodile	Alligatoridae	Alligatorinae	Caiman crocodilus	Spectacled Caiman	no	7	7	5	5	6	3	5	3	3	4	5	7	7	4	4	5	2	6	4	5	6	6	3	4	7	5	6	1	7	7	7	1	5	7	4	1	7	7	2	6	5	3	6
68	crocodile	Crocodylidae	Crocodylinae	Osteolaemus tetraspis	Dwarf Crocodile	no	6	6	6	5	6	3	1	3	4	4	5	6	7	5	3	4	2	6	4	6	5	6	3	6	4	5	4	1	7	7	7	1	5	7	4	2	7	6	3	6	5	2	6
69	crocodile	Gavialidae	Gavialinae	Gavialis gangeticus	Gharial	no	4	4	5	4	5	1	1	2	1	3	4	7	7	4	4	5	2	5	5	6	4	3	3	2	7	1	4	1	6	3	6	1	3	7	4	1	7	7	2	5	4	2	4
70	turtle	Carettochelyidae	Carettochelyinae	Carettochelys insculpta	Pig-nosed Turtle	no	1	4	2	1	1	1	1	2	1	1	1	1	7	3	1	1	1	1	2	3	2	2	1	1	1	1	4	1	1	1	1	1	1	4	4	1	1	1	2	1	3	1	2
71	turtle	Dermatemydidae	Dermatemydinae	Dermatemys mawii	Central American River Turtle	no	1	4	2	1	1	1	1	1	1	1	3	2	7	2	1	1	1	1	1	4	1	3	1	2	2	1	4	1	1	1	1	1	1	5	5	1	3	1	1	3	4	1	1
72	turtle	Dermochelyidae	Dermochelyinae	Dermochelys coriacea	Leatherback Sea Turtle	no	1	4	3	1	1	1	1	2	3	1	4	2	6	3	1	2	1	1	1	5	3	3	1	2	3	1	2	1	1	1	1	1	1	4	4	1	2	2	3	1	2	1	2
73	turtle	Emydidae	Emydinae	Malaclemys terrapin	Diamondback Terrapin	no	1	5	1	1	1	1	1	2	1	1	2	2	4	1	1	1	1	1	1	5	1	3	1	2	2	1	3	1	1	1	1	1	1	4	3	1	2	1	1	1	2	1	1
74	turtle	Geoemydidae	Geoemydinae	Cyclemys atripons	Black-Bridged Leaf Turtle	no	1	1	1	1	1	1	1	1	1	1	2	1	5	3	2	2	1	1	1	2	1	3	1	2	2	1	1	1	1	1	1	1	1	5	3	1	1	1	2	3	3	1	2
75	turtle	Chelidae	Chelinae	Rhinemys rufipes	Red-footed Side-necked Turtle	no	1	4	1	1	1	1	1	2	1	1	5	2	7	4	2	1	1	1	2	5	1	2	1	2	3	1	4	1	1	1	1	1	1	4	4	1	2	2	1	4	3	1	4
76	turtle	Cheloniidae	Cheloniinae	Chelonia mydas	Green Sea Turtle	no	1	2	2	1	1	1	1	1	1	1	1	2	4	1	1	1	1	1	1	3	1	3	1	2	3	1	1	1	1	1	1	1	1	5	3	1	1	1	1	1	3	1	3
77	turtle	Chelydridae	Chelydrinae	Chelydra serpentina	Common Snapping Turtle	no	1	5	2	2	4	1	1	4	3	2	3	2	6	2	3	3	1	1	2	7	4	3	2	2	2	1	4	1	1	3	1	1	1	7	4	1	6	1	2	7	4	1	2
78	turtle	Kinosternidae	Kinosterninae	Kinosternon subrubrum	Eastern Mud Turtle	no	1	5	2	1	2	1	1	2	1	1	2	2	6	2	3	2	1	1	1	5	2	3	1	2	2	1	4	1	1	1	1	1	1	5	4	1	2	1	1	7	2	1	2
79	turtle	Pelomedusidae	Pelomedusinae	Pelomedusa subrufa	Helmeted Turtle	no	1	2	1	1	1	1	1	1	1	1	1	1	4	2	1	2	1	1	1	3	1	3	1	1	2	1	4	1	1	1	1	1	1	4	3	1	1	1	1	5	2	1	1
80	turtle	Podocnemididae	Podocnemidinae	Podocnemis unifilis	Yellow-spotted River Turtle	no	1	4	1	1	1	1	1	1	1	1	2	1	4	3	1	1	1	1	2	3	2	3	1	1	2	1	1	1	1	1	1	1	1	5	4	1	1	2	1	2	4	1	1
81	turtle	Testudinidae	Testudininae	Dipsochelys dussumieri	Aldabra Giant Tortoise	no	1	2	1	1	1	1	1	2	1	1	1	2	5	2	1	2	1	1	1	1	1	1	1	2	2	1	1	1	1	1	1	1	1	4	1	1	1	1	1	1	2	1	1
82	turtle	Trionychidae	Trionychinae	Nilssonia hurum	Peacock Soft-shelled Turtle	no	1	3	2	1	1	1	1	2	1	1	4	1	5	4	1	2	1	1	2	6	2	2	1	2	2	1	1	1	3	1	1	1	1	6	5	1	4	2	2	2	3	1	2
83	snake	Acrochordidae	Acrochordinae	Acrochordus granulatus	Marine File Snake	yes	6	6	7	5	3	2	7	3	7	1	4	6	7	7	3	5	2	6	5	7	7	5	1	7	6	3	6	6	6	5	7	3	2	7	6	7	7	6	7	4	6	3	4
84	snake	Aniliidae	Aniliinae	Anilius scytale	Coral Cylinder Snakes	yes	2	6	7	2	3	3	7	2	7	2	4	6	7	7	3	3	1	6	7	7	7	5	1	6	6	3	5	7	4	4	7	4	1	7	4	7	7	5	7	5	4	3	7
85	snake	Anomalepidae	Anomalepinae	Liotyphlops albirostris	Whitenose Blind Snake	yes	1	4	7	4	3	1	1	2	7	1	5	4	7	7	2	2	1	2	5	7	7	2	1	6	3	2	5	4	1	5	4	4	3	7	6	7	7	5	7	3	6	3	6
86	snake	Anomochilidae	Anomochilinae	Anomochilus leonardi	Leonard's Pipe Snake	yes	2	5	7	3	3	3	7	2	7	1	5	6	7	7	3	4	1	5	7	7	7	5	1	7	6	2	5	5	3	5	4	4	1	7	6	7	7	5	7	3	6	3	7
87	snake	Boidae	Boinae	Epicrates crassus	Eastern Raibown Boa	yes	6	5	7	4	3	1	4	2	7	2	3	6	7	7	2	4	1	6	6	7	7	4	1	6	7	3	3	5	5	4	7	4	1	7	3	7	7	4	7	4	5	2	3
88	snake	Boidae	Candoiinae	Candoia carinata	Pacific Ground Boa	yes	5	6	7	5	3	2	7	2	7	3	4	6	7	7	3	6	1	6	6	7	7	5	1	7	7	3	6	4	7	5	6	4	4	7	6	7	7	4	7	5	5	3	6
89	snake	Boidae	Erycinae	Eryx jayakari	Arabian Sand Boa	yes	2	3	7	3	3	1	3	2	7	1	5	5	7	7	3	4	1	7	5	7	7	5	1	6	5	3	5	5	2	5	6	4	1	7	5	7	7	5	6	2	6	4	6
90	snake	Boidae	Sanziniinae	Acrantophis dumerili	Dumeril's boa	yes	6	6	7	5	3	1	7	3	7	2	3	6	7	7	2	5	1	6	6	7	7	6	1	7	5	5	4	5	5	5	6	3	1	7	4	7	7	4	7	6	6	3	6
91	snake	Boidae	Ungaliophiinae	Charina bottae	Northern Rubber Boa	yes	5	3	7	4	3	2	7	2	7	1	5	6	7	7	3	4	1	6	5	7	7	5	1	6	6	3	5	5	3	6	5	4	1	7	6	7	7	5	7	4	6	2	4
92	snake	Bolyeridae	Bolyerinae	Casarea dussumieri	Round Island Ground Boa	yes	6	5	7	4	3	2	7	2	7	3	3	6	7	7	3	4	1	6	5	7	7	5	1	6	7	3	5	4	5	5	7	4	7	7	6	7	7	5	7	5	6	3	6
93	snake	Calabariidae	Calabariinae	Calabaria reinhardtii	Calabar Ground Python	yes	5	4	7	4	4	2	7	2	7	1	5	6	7	7	2	5	1	6	6	7	7	5	1	7	6	3	5	5	4	5	7	4	1	7	6	7	7	5	7	3	6	2	6
94	snake	Colubridae	Calamariinae	Calamaria lumbricoidea	Variable Reed Snake	yes	5	5	7	3	3	3	7	2	7	2	3	6	7	7	3	3	1	6	6	7	6	5	1	7	7	3	4	6	3	5	7	4	1	7	6	7	7	5	7	4	5	2	7
95	snake	Colubridae	Colubridae IS	Rhabdops olivaceus	Olive Trapezoid Snake	yes	6	5	7	4	3	2	7	1	7	3	3	6	7	7	2	4	1	6	6	7	7	4	2	7	6	3	4	2	5	4	6	4	1	7	5	7	7	6	7	5	6	2	5
96	snake	Colubridae	Colubrinae	Rhadinophis frenatum	Rein Snake	yes	7	6	7	2	3	3	7	2	7	2	4	6	7	7	3	4	1	5	4	7	7	6	1	7	7	3	6	6	6	6	7	4	1	7	4	7	7	7	7	4	5	2	5
97	snake	Colubridae	Dipsadinae	Phimophis guianensis	Troschel's Pampas Snake	yes	4	5	7	2	3	3	7	2	7	2	5	6	7	7	3	4	1	6	7	7	7	5	1	7	7	3	5	6	2	5	7	4	1	7	4	7	7	5	7	3	4	2	5
98	snake	Colubridae	Grayiinae	Grayia tholloni	Tholloni's African Water Snake	yes	3	5	7	3	3	2	7	2	7	1	5	6	7	7	3	4	1	6	7	7	7	4	1	7	4	3	4	5	6	5	6	4	1	7	4	7	7	5	7	3	6	2	6
99	snake	Colubridae	Natricinae	Amphiesma sieboldii	Siebold’s Keelback	yes	4	5	7	3	3	2	6	2	7	2	3	6	7	7	1	4	1	6	7	7	7	5	1	7	6	3	5	5	5	4	6	4	1	7	5	7	7	5	7	5	6	2	5
100	snake	Colubridae	Pseudoxenodontinae	Plagiopholis styani	Chinese Mountain Snake	yes	7	3	7	3	3	3	7	1	7	1	5	6	7	7	2	4	1	5	6	7	7	5	1	6	6	3	3	2	3	4	6	4	1	7	6	7	7	5	7	2	5	2	4
101	snake	Colubridae	Sibynophiinae	Scaphiodontophis annulatus	Guatemala Neckband Snake	yes	6	6	7	2	3	3	7	2	7	2	5	6	7	7	3	4	1	6	7	7	7	5	1	7	7	3	4	6	3	5	7	4	1	7	5	7	7	5	7	4	5	2	7
102	snake	Cylindrophiidae	Cylindrophiinae	Cylindrophis lineatus	Blanford's Pipe Snake	yes	2	5	7	3	3	3	7	2	7	2	3	6	7	6	3	4	1	6	7	7	7	5	1	7	7	3	4	6	2	5	6	4	1	7	5	7	7	5	7	5	4	2	6
103	snake	Elapidae	Elapinae	Micrurus surinamensis	Aquatic Coral Snake	yes	6	6	7	2	3	3	7	2	7	2	5	6	7	7	3	5	1	7	7	7	7	6	1	7	5	4	5	6	4	5	7	4	1	7	4	7	7	5	7	6	4	2	6
104	snake	Gerrhopilidae	Gerrhopilinae	Gerrhopilus ater	Black Blindsnake	yes	1	3	7	3	3	4	7	3	7	2	6	6	7	7	3	4	1	3	5	7	7	5	1	6	5	3	6	5	3	6	5	3	6	7	6	7	7	5	7	3	6	3	7
105	snake	Homalopsidae	Homalopsinae	Fordonia leucobalia	Crab-eating Water Snake	yes	4	5	7	3	3	1	7	2	7	2	6	6	7	7	3	4	1	6	6	7	7	6	1	7	6	3	5	6	4	5	7	4	1	7	4	7	7	6	7	4	6	4	6
106	snake	Lamprophiidae	Aparallactinae	Amblyodipsas polylepis	Common Purple-glossed Snake	yes	6	4	7	4	3	2	7	2	7	2	3	6	7	6	3	5	1	4	6	7	7	5	1	6	5	3	5	7	4	4	5	4	1	7	5	7	7	5	6	4	4	1	5
107	snake	Lamprophiidae	Atractaspidinae	Atractaspis microlepidota	Small-Scaled Burrowing Asp	yes	7	5	7	5	3	4	7	3	7	3	4	6	7	7	3	4	2	4	7	7	7	5	1	6	5	3	5	5	4	6	7	4	3	7	6	7	7	5	7	5	6	2	6
108	snake	Lamprophiidae	Lamprophiidae IS	Micrelaps muelleri	Mueller's Two-headed Snake	yes	6	4	7	2	3	3	7	2	7	1	5	6	7	7	3	3	1	4	6	7	7	5	1	6	5	3	5	6	3	6	6	5	1	7	4	7	7	5	7	3	6	2	7
109	snake	Lamprophiidae	Lamprophiinae	Bothrophthalmus lineatus	Red-Black Striped Snake	yes	2	6	7	3	3	1	7	3	7	3	4	6	7	7	3	4	1	7	7	7	7	5	1	7	7	3	4	3	4	5	6	4	1	7	5	7	7	4	7	6	6	3	7
110	snake	Lamprophiidae	Prosymninae	Prosymna frontalis	South-western African Shovel-snout	yes	5	5	7	3	3	3	6	1	7	2	3	5	7	7	2	3	1	6	5	7	5	5	1	6	5	4	5	4	5	3	7	4	1	7	4	7	7	5	7	1	6	2	6
111	snake	Lamprophiidae	Psammophiinae	Dipsina multimaculata	Dwarf Beaked Snake	yes	5	6	7	3	3	3	6	1	7	2	4	6	7	7	3	4	1	6	5	7	7	5	1	7	7	3	5	5	4	5	7	4	1	7	3	7	7	4	7	5	7	1	5
112	snake	Lamprophiidae	Pseudaspidinae	Psammodynastes pulverulentus	Common Mock Viper	yes	5	5	7	5	3	3	7	3	7	3	4	6	7	7	3	5	1	6	7	7	7	5	1	7	7	3	5	4	6	5	6	4	1	7	6	7	7	5	7	5	6	3	6
113	snake	Lamprophiidae	Pseudoxyrhophiinae	Ithycyphus miniatus	Tiny Night Snake	yes	5	4	7	3	3	3	6	3	7	2	4	6	7	7	2	4	1	5	6	7	7	5	1	6	6	3	4	5	4	4	4	4	1	7	6	7	7	5	7	3	6	2	5
114	snake	Leptotyphlopidae	Leptotyphlopinae	Epictia borapeliotes	Caatinga Thread Snake	yes	1	4	7	4	3	1	6	3	7	1	6	5	7	7	3	2	1	1	5	7	7	2	1	6	5	3	5	4	2	4	3	4	1	7	6	6	7	3	7	4	6	2	6
115	snake	Loxocemidae	Loxoceminae	Loxocemus bicolor	Mexican Burrowing Python	yes	6	4	7	4	3	3	7	2	7	1	5	6	7	7	3	5	1	5	4	7	7	5	1	5	2	3	4	4	3	5	5	4	1	7	6	7	7	6	7	2	6	1	7
116	snake	Pareatidae	Pareatinae	Asthenodipsas vertebralis	Mountain Slug Snake	yes	5	4	7	2	3	3	7	2	7	1	6	6	7	7	2	4	1	7	7	7	7	5	1	6	7	3	5	5	4	5	6	4	1	7	6	7	7	5	7	5	6	2	6
117	snake	Pythonidae	Pythoninae	Morelia bredli	Bredli's Python	yes	5	5	7	6	3	1	7	2	7	3	4	6	7	7	3	5	1	7	6	7	7	5	1	7	7	5	3	6	5	4	7	4	1	7	4	7	7	3	7	6	6	2	6
118	snake	Tropidophiidae	Tropidophiinae	Tropidophis melanurus	Cuban Dwarf Boa	yes	7	5	7	5	3	3	6	2	7	3	3	6	7	7	3	5	1	6	7	7	7	5	1	6	7	3	5	5	5	2	6	4	1	7	5	7	7	6	7	4	5	2	6
119	snake	Typhlopidae	Typhlopinae	Afrotyphlops lineolatus	Common Lined Worm Snake	yes	1	2	7	5	1	1	1	2	5	1	5	5	7	6	2	2	1	4	6	7	5	2	1	5	5	3	5	5	1	5	3	4	1	7	6	6	7	5	7	1	6	3	6
120	snake	Uropeltidae	Uropeltinae	Rhinophis blythii	Blyth's Earth Snake	yes	2	5	7	4	3	2	5	2	7	1	5	6	7	7	3	3	1	4	6	7	5	3	1	7	5	3	5	3	3	3	7	4	1	7	6	7	7	5	7	3	5	4	6
121	snake	Viperidae	Azemiopinae	Azemiops feae	Fea's Viper	yes	5	6	7	4	3	3	7	2	7	2	4	6	7	7	3	4	1	7	7	7	7	5	1	7	5	3	4	6	5	4	7	3	1	7	6	7	7	5	7	5	6	2	6
122	snake	Viperidae	Crotalinae	Bothropoides neuwiedi	Jararaca Pintada	yes	6	6	7	5	3	4	7	2	7	3	3	6	7	7	2	5	1	6	6	7	7	5	1	7	7	3	6	4	6	5	7	4	1	7	5	7	7	5	7	6	6	2	5
123	snake	Viperidae	Viperinae	Atheris squamigera	Variable Bush Viper	yes	6	6	7	5	3	4	7	3	7	2	1	6	7	6	3	5	1	7	6	6	7	6	1	6	7	3	6	7	6	4	6	4	1	7	6	7	7	5	7	6	6	2	6
124	snake	Xenodermatidae	Xenodermatinae	Xenodermus javanicus	Javan Dragon Snake	yes	6	6	7	4	4	3	7	3	7	2	4	6	7	7	3	5	1	7	7	7	7	6	1	7	7	3	5	5	6	4	7	4	1	7	6	7	7	4	7	5	6	2	5
125	snake	Xenopeltidae	Xenopeltinae	Xenopeltis unicolor	Sunbeam Snake	yes	1	3	7	3	3	2	7	2	7	1	4	6	6	7	3	4	1	4	5	7	7	5	1	7	5	3	3	4	5	5	6	4	1	7	6	7	7	4	7	5	5	2	6
126	snake	Xenophidiidae	Xenophidiinae	Xenophidion schaeferi	Schaefer's Spinejaw Snake	yes	6	5	7	4	3	2	6	2	6	3	4	6	7	7	3	2	1	4	6	7	6	6	1	6	4	3	5	4	2	4	6	4	2	7	6	7	7	5	7	4	6	2	5
127	snake	Xenotyphlopidae	Xenotyphlopinae	Xenotyphlops mocquardi	Madagascar Blind Snake	yes	1	3	6	3	3	1	3	1	5	1	5	4	7	6	1	3	1	3	5	7	6	2	1	5	2	2	4	3	1	5	3	4	3	7	5	6	7	5	7	2	6	3	7
[truncated: 141 more columns]

## Sheet: c) Disgust
SM2c. Raw disgust scores for each of the species included in Set 2. The pictures were scored on a 7-point Likert scale, where 7 corresponded to the most disgust-evoking species and 1 corresponded to the least disgust-evoking species.
Nr.	Kod	Family	Subfamily	Species	English name	Legless	r1	r2	r3	r4	r5	r6	r7	r8	r9	r10	r11	r12	r13	r14	r15	r16	r17	r18	r19	r20	r21	r22	r23	r24	r25	r26	r27	r28	r29	r30	r31	r32	r33	r34	r35	r36	r37	r38	r39	r40	r41	r42	r43
1	lizard	Agamidae	Agaminae	Acanthocercus atricollis	Blue-headed Tree Agama	no	1	5	1	1	3	1	1	1	2	2	1	4	3	1	2	1	5	4	2	1	1	1	1	1	1	1	1	1	1	1	2	2	7	2	4	3	1	1	2	1	4	1	3
2	lizard	Agamidae	Amphibolurinae	Caimanops amphiboluroides	Mulga Dragon	no	1	5	1	2	2	1	1	1	4	4	1	5	4	1	2	1	6	4	2	2	1	1	1	1	1	1	1	1	1	1	2	3	7	4	2	3	1	3	3	4	5	3	3
3	lizard	Agamidae	Draconinae	Phoxophrys cephalum	Mocquard's Eyebrow Lizard	no	1	4	1	1	2	1	1	1	5	3	1	4	2	1	2	2	6	5	2	1	1	1	1	1	1	1	1	1	1	1	1	2	1	2	5	3	1	1	2	3	4	2	3
4	lizard	Agamidae	Hydrosaurinae	Hydrosaurus amboinensis	Sailfin Lizard	no	1	6	2	2	3	2	1	2	3	5	2	5	5	1	2	2	7	5	3	3	1	1	1	1	1	1	4	1	1	1	3	3	7	5	5	3	3	1	4	3	7	4	2
5	lizard	Agamidae	Leiolepidinae	Leiolepis ngovantrii	Ngo Van Tri’s Lady Butterfly Lizard	no	2	4	2	2	2	1	1	1	3	4	2	4	3	1	2	1	6	5	1	3	1	1	1	1	1	1	1	1	1	1	1	3	7	4	4	4	2	7	3	3	4	2	3
6	lizard	Agamidae	Uromastycinae	Uromastyx geyri	Geyr’s Spiny-tailed Lizard	no	2	5	2	1	3	2	1	1	3	4	2	4	4	1	2	2	7	3	2	1	1	4	1	1	1	1	1	1	1	1	2	3	2	4	3	3	2	2	2	6	6	2	3
7	lizard	Anguidae	Anguinae	Ophisaurus compressus	Island Glass Lizard	yes	4	6	1	2	5	4	1	1	5	5	1	7	3	7	2	4	7	6	1	2	1	1	1	4	7	7	1	4	1	1	6	4	7	7	4	4	7	3	3	6	5	5	6
8	lizard	Anguidae	Diploglossinae	Diploglossus monotropis	Rainbow Galliwasp	no	2	5	2	1	2	2	1	2	3	5	1	4	3	4	3	3	7	3	1	1	1	1	1	2	1	1	1	1	1	1	2	3	1	4	4	3	1	2	2	4	6	2	5
9	lizard	Anguidae	Gerrhonotinae	Elgaria multicarinata	Southern Alligator Lizard	no	2	5	1	2	2	3	1	1	4	3	1	5	3	1	2	1	7	4	1	3	1	1	1	1	4	1	1	2	1	1	2	4	3	4	3	3	2	3	3	6	6	2	6
10	lizard	Anniellidae	Anniellinae	Anniella campi	Southern Sierra Legless Lizard	yes	4	5	1	3	6	2	1	2	4	5	2	7	4	7	4	4	7	7	1	3	2	2	1	2	7	7	1	4	1	1	6	5	7	7	3	5	7	6	3	6	3	3	6
11	lizard	Carphodactylidae	Carphodactylinae	Carphodactylus laevis	Chameleon Gecko	no	1	5	1	1	2	4	1	1	4	5	1	5	2	1	3	1	6	1	2	2	1	1	1	1	1	1	2	1	1	1	4	3	7	3	4	4	1	3	4	2	5	1	3
12	lizard	Cordylidae	Cordylinae	Cordylus giganteus	Giant Girdled Lizard	no	1	5	1	1	3	1	1	1	2	3	1	4	2	1	2	1	5	2	1	1	1	1	1	1	1	1	1	1	1	1	3	2	7	3	1	2	1	1	3	3	5	1	3
13	lizard	Cordylidae	Platysaurinae	Platysaurus broadleyi	Augrabies Flat Lizard	no	1	4	1	1	2	2	1	1	4	5	1	2	2	1	1	1	4	3	1	2	1	1	1	1	2	1	1	1	1	1	4	2	7	2	2	3	2	2	3	1	4	1	2
14	lizard	Corytophanidae	Corytophaninae	Laemanctus longipes	Eastern Casquehead Iguana	no	2	4	1	1	2	1	1	1	5	6	1	4	3	1	1	1	5	2	2	1	1	1	1	1	1	1	1	1	1	1	4	3	7	2	4	4	2	2	3	3	1	2	3
15	lizard	Crotaphytidae	Crotaphytinae	Gambelia sila	Blunt-nosed Leopard Lizard	no	1	4	1	2	1	2	1	1	2	2	2	4	3	1	1	1	5	4	2	3	1	1	1	1	4	1	1	1	1	1	3	3	7	3	4	3	3	3	3	2	5	2	2
16	lizard	Dactyloidae	Dactyloinae	Anolis cybotes	Large-headed Anole	no	2	5	2	1	2	2	1	1	3	5	2	4	3	1	3	1	6	4	2	2	1	1	1	1	1	1	1	1	1	1	2	4	7	2	5	4	2	1	3	6	7	2	3
17	lizard	Dibamidae	Dibaminae	Dibamus novaeguineae	New Guinea Blind Earless Skink	yes	3	7	2	3	6	3	2	2	7	7	2	7	5	7	5	5	7	7	2	5	2	3	4	5	7	7	5	5	2	2	7	6	7	7	4	6	7	6	4	5	4	4	6
18	lizard	Diplodactylidae	Diplodactylinae	Naultinus gemmeus	Jewelled Gecko	no	1	5	1	1	1	2	1	1	1	2	1	4	3	1	2	1	2	4	1	1	1	1	1	1	1	1	1	1	1	1	2	2	1	2	2	3	1	1	2	2	1	1	3
19	lizard	Eublepharidae	Eublepharinae	Goniurosaurus luii	Chinese Leopard gecko	no	1	4	1	1	2	2	1	1	4	5	1	3	3	1	3	1	6	1	1	1	1	1	1	1	1	1	1	1	1	1	3	3	7	3	2	2	2	3	3	1	6	1	3
20	lizard	Gekkonidae	Gekkoninae	Cyrtodactylus hoskini	Hoskin's Ring-tailed Gecko	no	1	4	1	1	2	1	1	1	3	3	1	4	3	1	3	1	5	4	1	1	1	1	1	1	1	1	1	1	1	1	2	3	7	4	3	2	2	1	2	4	5	1	3
21	lizard	Gerrhosauridae	Gerrhosaurinae	Gerrhosaurus nigrolineatus	Black-lined Plated Lizard	no	1	4	1	1	2	1	1	1	4	3	1	4	2	1	2	1	5	3	1	2	1	1	1	1	3	1	1	1	1	1	5	3	2	3	1	3	1	1	1	4	5	3	4
22	lizard	Gerrhosauridae	Zonosaurinae	Tracheloptychus petersi	Peters' Keeled Cordylid	no	2	4	1	1	2	2	1	1	2	5	1	5	4	1	1	1	5	3	2	2	1	1	1	1	4	1	1	1	1	1	1	3	2	3	1	3	3	1	2	6	5	1	3
23	lizard	Gymnophthalmidae	Alopoglossinae	Ptychoglossus festae	Peracca's Largescale Lizard	no	1	5	1	1	2	1	1	1	3	3	1	4	2	1	3	1	7	3	1	3	1	1	1	1	2	1	1	1	1	1	2	3	2	3	2	4	2	4	2	4	6	1	4
24	lizard	Gymnophthalmidae	Cercosaurinae	Placosoma cordylinum	Tschudi's Lizard	no	1	4	1	1	2	4	1	1	5	2	1	5	1	1	2	1	6	4	2	2	1	1	1	1	3	1	1	1	1	1	3	3	7	3	2	4	1	2	3	3	6	4	4
25	lizard	Gymnophthalmidae	Ecpleopinae	Leposoma guianense	Spectacled Lizard	no	1	5	1	1	2	2	1	1	4	2	1	5	3	1	2	1	7	3	1	1	1	1	1	1	5	1	1	1	1	1	1	3	7	2	2	3	2	2	2	4	5	1	5
26	lizard	Gymnophthalmidae	Gymnophthalminae	Acratosaura mentalis	Amaral's Colobosaura	no	2	5	1	1	2	3	1	1	5	5	1	4	2	2	1	1	7	3	1	3	1	1	1	1	6	1	1	1	1	1	3	3	7	4	3	3	2	1	2	5	6	1	6
27	lizard	Gymnophthalmidae	Rhachisaurinae	Rhachisaurus brachylepis	Dixon's Anotosaura	no	1	6	1	2	3	2	1	1	4	3	1	4	2	2	3	1	7	3	2	4	1	1	1	2	4	2	1	1	1	1	4	4	7	4	4	3	2	3	3	5	4	3	5
28	lizard	Helodermatidae	Helodermatinae	Heloderma suspectum	Gila Monster	no	1	5	2	1	2	3	1	1	3	3	3	5	5	4	1	2	7	4	2	3	1	4	1	1	4	1	1	2	2	2	3	3	7	4	2	3	3	2	5	7	6	3	2
29	lizard	Hoplocercidae	Hoplocercinae	Morunasaurus annularis	Ringed Spinytail Iguana	no	1	4	1	2	3	2	1	1	4	3	1	6	4	1	2	1	6	6	2	2	1	1	1	1	1	1	1	1	1	1	2	4	7	4	3	2	1	1	3	1	5	2	3
30	lizard	Chamaeleonidae	Brookesinae	Brookesia decaryi	Spiny Leaf Chameleon	no	1	5	1	1	4	2	1	1	4	6	1	5	3	1	2	1	6	6	2	2	1	1	1	1	2	1	1	1	1	1	3	3	7	3	2	4	3	1	4	5	2	4	3
31	lizard	Chamaeleonidae	Chamaeleoninae	Kinyongia fischeri	Fischer's Chameleon	no	2	3	1	1	3	2	1	1	2	3	1	2	3	1	3	1	7	5	2	3	1	1	1	1	2	1	4	1	1	1	2	3	1	2	4	5	2	1	5	4	1	3	2
32	lizard	Iguanidae	Iguaninae	Iguana delicatissima	Lesser Antillean Iguana	no	1	4	1	1	2	2	1	1	4	3	2	4	5	1	1	1	7	5	2	1	1	1	1	1	1	1	2	1	1	1	2	3	6	3	1	3	2	1	4	3	4	4	2
33	lizard	Lacertidae	Gallotinae	Gallotia stehlini	Gran Canaria Giant Lizard	no	2	5	2	2	2	2	1	1	3	2	3	5	3	1	1	1	6	6	2	2	1	1	1	1	2	1	1	1	1	1	4	3	7	4	4	4	2	3	4	6	6	3	3
34	lizard	Lacertidae	Lacertinae	Ichnotropis squamulosa	Common Rough-scaled Lizard	no	1	4	1	2	2	2	1	1	5	4	1	4	2	1	1	1	5	3	2	1	1	1	1	1	1	1	1	1	1	1	3	3	7	3	2	4	1	3	2	4	5	2	3
35	lizard	Lanthanotidae	Lanthanotinae	Lanthanotus borneensis	Borneo Earless Monitor	no	1	5	2	4	2	2	1	2	5	4	2	3	4	1	1	2	7	4	2	2	1	1	1	1	1	1	2	1	1	1	1	3	7	3	3	3	2	1	4	6	6	2	3
36	lizard	Leiocephalidae	Leiocephalinae	Leiocephalus personatus	Haitian Curlytail Lizard	no	2	4	1	1	1	4	1	1	2	3	1	5	2	1	1	1	5	4	1	2	1	1	1	1	3	1	1	1	1	1	2	2	7	4	1	4	2	4	2	5	5	2	4
37	lizard	Leiosauridae	Enyaliidae	Urostrophus vautieri	Brazilian Steppe Iguana	no	1	4	2	2	2	2	1	1	3	3	2	3	4	1	2	1	7	5	2	3	1	1	1	1	1	1	1	1	1	1	3	3	2	3	2	4	2	1	3	5	5	4	3
38	lizard	Leiosauridae	Leiosaurinae	Diplolaemus darwinii	Darwin's Iguana	no	1	6	1	2	2	2	1	1	2	2	2	4	3	1	2	1	6	5	1	3	1	1	1	1	1	1	1	1	1	1	1	3	7	4	3	3	2	1	3	3	4	4	3
39	lizard	Liolaemidae	Liolaeminae	Liolaemus monticola	Peak Tree Iguana	no	1	4	1	1	2	3	1	1	2	2	1	4	2	1	1	1	5	4	1	3	1	1	1	1	1	1	1	1	1	1	2	3	7	2	2	3	2	2	2	3	6	2	4
40	lizard	Opluridae	Oplurinae	Chalarodon madagascariensis	Madagascar iguana	no	1	4	1	1	2	2	1	1	2	5	1	5	3	1	2	1	4	5	1	1	1	1	1	1	1	1	1	1	1	1	1	3	7	3	2	3	1	1	3	3	2	1	4
41	lizard	Phrynosomatidae	Phrynosomatinae	Cophosaurus texanus	Greater Earless Lizard	no	1	5	1	1	2	2	1	1	4	2	2	4	2	1	2	1	5	3	1	1	1	1	1	1	1	1	1	1	1	1	2	3	7	4	2	4	1	2	2	2	5	1	5
42	lizard	Phyllodactylidae	Phyllodactylinae	Thecadactylus solimoensis	Southern Turnip-tailed Gecko	no	2	5	1	2	4	2	1	1	5	4	2	4	5	1	4	2	7	5	2	3	1	1	1	1	1	1	1	2	1	1	4	4	7	4	5	3	3	2	2	5	6	3	7
43	lizard	Polychrotidae	Polychrotinae	Polychrus acutirostris	Brazilian Bush Anole	no	1	4	1	2	2	1	1	1	3	3	1	5	3	1	2	1	6	4	2	2	1	1	1	1	5	1	1	1	1	1	4	3	2	3	3	4	2	2	4	5	6	3	4
44	lizard	Pygopodidae	Pygopodinae	Aprasia striolata	Striated Worm-lizard	yes	4	7	1	3	7	4	1	2	7	6	1	7	3	7	5	3	7	6	2	4	1	1	1	4	6	7	1	4	1	1	6	6	7	7	3	4	7	6	2	5	2	5	6
45	lizard	Scincidae	Acontinae	Acontias cregoi	Cregoe's Legless Skink	yes	1	7	1	3	5	4	1	3	6	7	2	7	4	7	4	5	7	7	3	5	2	2	5	5	7	7	1	3	4	3	6	7	5	7	7	5	7	4	4	7	5	6	5
46	lizard	Scincidae	Lygosominae I	Lipinia vittigera	Yellow-striped Tree Skink	no	1	6	1	1	2	4	1	1	5	5	1	4	2	1	4	1	6	3	1	1	1	1	1	1	1	1	1	1	1	1	4	3	7	4	2	4	2	3	2	5	5	2	3
47	lizard	Scincidae	Lygosominae II	Eulamprus tigrinus	Yellow-blotched Forest-skink	no	1	4	1	1	2	2	1	1	2	3	1	4	2	1	1	1	5	3	1	1	1	1	1	1	1	1	1	1	1	1	2	2	7	3	1	3	2	3	2	3	4	1	3
48	lizard	Scincidae	Lygosominae III	Eutropis multifasciata	Many-lined Sun Skink	no	1	4	1	1	2	2	1	2	3	5	1	5	4	1	1	2	7	6	2	4	1	1	1	2	4	1	1	1	1	1	2	5	7	4	2	4	2	2	1	5	6	3	4
49	lizard	Scincidae	Lygosominae IV	Lygosoma haroldyoungi	Banded Supple Skink	no	1	6	1	2	4	3	1	2	6	6	2	4	2	6	4	2	7	5	2	3	1	1	2	3	4	6	1	1	2	2	6	5	1	3	5	6	4	4	4	6	5	5	6
50	lizard	Scincidae	Scincinae	Plestiodon anthracinus	Coal Skink	no	2	6	2	1	3	2	1	1	6	5	1	5	2	2	4	1	7	5	2	3	1	1	1	2	6	1	1	1	1	1	1	2	7	3	3	4	2	3	3	4	6	1	5
51	lizard	Shinisauridae	Shinisaurinae	Shinisaurus crocodilurus	Chinese Crocodile Lizard	no	2	3	1	1	2	2	1	1	3	3	2	4	3	1	2	1	7	4	2	2	1	1	1	1	1	1	1	1	1	1	2	3	7	4	4	3	2	3	4	6	6	2	3
52	lizard	Sphaerodactylidae	Sphaerodactylinae	Euleptes europaea	European Leaf-toed Gecko	no	1	4	1	2	2	2	1	1	3	3	1	4	4	1	2	1	5	5	2	2	1	1	1	1	1	1	1	1	1	1	2	3	7	4	5	2	3	1	3	5	5	1	3
53	lizard	Teiidae	Teiinae	Aspidoscelis sonorae	Sonoran Spotted Whiptail	no	1	6	1	1	2	2	1	1	5	3	1	3	2	1	3	2	5	3	1	2	1	1	1	1	4	1	1	2	1	1	3	3	7	4	3	3	2	4	3	4	5	3	3
54	lizard	Teiidae	Tupinambinae	Salvator merianae	Argentine Black and White Tegu	no	1	5	1	1	3	2	1	1	3	3	2	4	2	1	2	1	7	5	1	2	1	1	1	1	3	1	1	2	1	1	2	4	2	4	4	4	3	1	2	5	6	3	5
55	lizard	Tropiduridae	Tropidurinae	Uracentron azureum	Green Thornytail Iguana	no	1	4	1	1	2	1	1	1	2	3	1	4	2	1	1	1	6	3	1	1	1	1	1	1	1	1	1	1	1	1	2	3	1	2	5	3	1	2	2	2	3	1	3
56	lizard	Varanidae	Varaninae	Varanus komodoensis	Komodo Dragon	no	1	4	1	1	2	3	1	2	2	2	2	3	3	1	2	1	6	5	2	3	1	2	1	2	1	1	1	1	1	1	2	1	7	2	1	3	1	1	4	3	1	2	3
57	lizard	Xantusiidae	Cricosaurinae	Cricosaura typica	Cuban Night Lizard	no	1	5	1	2	2	1	1	1	3	2	1	4	2	3	3	1	6	3	2	3	1	1	1	1	4	1	1	1	1	1	6	3	7	4	2	5	1	1	1	4	5	3	4
58	lizard	Xantusiidae	Xantusiinae	Xantusia henshawi	Granite Night Lizard	no	2	5	1	1	2	3	1	1	2	3	1	5	1	1	4	1	5	4	1	1	1	1	1	1	2	1	1	1	1	1	4	3	2	4	1	3	1	1	2	5	5	1	3
59	lizard	Xenosauridae	Xenosaurinae	Xenosaurus platyceps	Flathead Knob-scaled Lizard	no	1	4	2	1	7	2	1	1	2	3	1	3	4	1	2	1	7	5	2	3	1	1	1	1	1	1	1	2	1	1	2	2	1	4	3	4	2	1	3	2	6	3	4
60	worm lizard	Amphisbaenidae	Amphisbaeninae	Amphisbaena fuliginosa	Speckled Worm Lizard	yes	2	6	2	3	6	4	1	2	7	7	3	7	5	7	6	5	7	6	2	4	2	1	3	6	7	6	1	3	4	4	7	5	2	7	5	5	7	4	5	5	4	6	6
61	worm lizard	Bipedidae	Bipedinae	Bipes biporus	Mexican Mole Lizard	yes	2	7	1	4	4	3	1	3	7	7	3	6	6	7	7	1	7	4	3	3	1	1	3	4	6	6	4	1	4	4	6	6	7	7	7	6	7	3	5	3	4	5	3
62	worm lizard	Blanidae	Blaninae	Blanus strauchi	Turkish Worm Lizard	yes	4	7	2	4	5	3	1	3	7	7	2	6	4	7	5	3	7	7	3	3	2	5	4	5	7	7	1	4	4	3	6	6	7	7	5	6	7	5	5	6	5	6	6
63	worm lizard	Cadeidae	Cadeinae	Cadea blanoides	Cuban Spotted Amphisbaena	yes	4	7	2	3	6	1	1	2	7	7	2	7	4	7	5	4	7	5	1	5	2	1	1	5	6	7	1	6	4	4	6	6	7	7	7	6	7	7	4	6	6	7	5
64	worm lizard	Rhineuridae	Rhineurinae	Rhineura floridana	Florida Worm Lizard	yes	3	7	2	4	5	4	1	4	7	7	3	3	6	7	6	5	7	7	3	5	2	4	6	7	7	7	4	3	4	4	7	7	7	7	7	6	7	6	5	7	7	7	6
65	worm lizard	Trogonophiidae	Trogonophiinae	Diplometopon zarudnyi	Zarudny's Worm Lizard	yes	3	7	2	4	6	4	1	3	7	7	3	6	5	7	6	4	7	6	3	4	2	1	4	5	7	7	1	2	4	4	5	7	7	7	5	6	7	7	3	7	7	7	5
66	tuatara	Sphenodontidae	Sphenodontinae	Sphenodon punctatus	Tuatara	no	1	4	1	1	2	1	1	1	4	3	1	3	4	1	1	1	6	4	1	2	1	1	1	1	1	1	1	1	1	1	3	3	7	3	1	3	1	1	4	2	5	1	3
67	crocodile	Alligatoridae	Alligatorinae	Caiman crocodilus	Spectacled Caiman	no	1	6	2	2	1	1	1	3	2	1	1	3	3	1	2	1	2	5	1	2	1	1	1	1	4	1	1	2	1	1	1	2	7	5	1	3	2	1	4	2	1	3	3
68	crocodile	Crocodylidae	Crocodylinae	Osteolaemus tetraspis	Dwarf Crocodile	no	1	4	1	2	1	2	1	2	2	2	1	2	4	1	4	1	2	4	1	3	1	1	1	1	1	1	1	2	1	1	3	2	7	4	1	4	1	1	3	2	1	2	2
69	crocodile	Gavialidae	Gavialinae	Gavialis gangeticus	Gharial	no	1	4	1	1	2	2	1	1	5	5	1	2	4	1	2	1	6	2	2	3	1	1	1	1	2	1	4	1	1	1	3	2	7	3	1	4	2	3	4	3	1	2	2
70	turtle	Carettochelyidae	Carettochelyinae	Carettochelys insculpta	Pig-nosed Turtle	no	1	2	1	1	1	1	1	2	2	3	1	1	3	1	1	1	6	1	1	2	1	1	1	1	2	1	1	1	1	1	2	2	7	2	3	5	2	1	5	3	3	1	1
71	turtle	Dermatemydidae	Dermatemydinae	Dermatemys mawii	Central American River Turtle	no	2	2	1	2	1	1	1	2	5	5	2	2	4	1	2	1	5	2	2	3	1	1	1	1	1	1	1	1	1	1	1	2	7	2	1	6	2	1	5	4	3	2	2
72	turtle	Dermochelyidae	Dermochelyinae	Dermochelys coriacea	Leatherback Sea Turtle	no	2	1	1	1	2	1	1	2	2	3	1	1	3	1	1	1	6	4	1	3	1	1	1	1	2	1	1	1	1	1	2	2	7	2	1	3	2	1	4	3	3	1	4
73	turtle	Emydidae	Emydinae	Malaclemys terrapin	Diamondback Terrapin	no	1	1	1	1	1	1	1	1	1	1	1	1	2	1	1	1	1	1	1	1	1	1	1	1	1	1	1	1	1	1	2	2	2	2	4	3	1	1	2	2	2	1	2
74	turtle	Geoemydidae	Geoemydinae	Cyclemys atripons	Black-Bridged Leaf Turtle	no	1	2	1	1	1	2	1	1	3	2	1	1	3	1	1	1	2	1	1	1	1	1	1	1	2	1	1	1	1	1	2	2	7	2	1	4	1	1	4	2	1	2	2
75	turtle	Chelidae	Chelinae	Rhinemys rufipes	Red-footed Side-necked Turtle	no	1	2	1	1	1	1	1	2	5	3	1	2	2	1	2	1	4	2	1	1	1	1	1	1	1	1	1	1	1	1	2	2	7	2	1	4	2	6	4	4	2	1	2
76	turtle	Cheloniidae	Cheloniinae	Chelonia mydas	Green Sea Turtle	no	1	1	1	1	1	1	1	1	1	1	1	1	1	1	1	1	1	3	1	1	1	1	1	1	1	1	1	1	1	1	1	1	1	4	1	2	1	1	2	1	1	1	2
77	turtle	Chelydridae	Chelydrinae	Chelydra serpentina	Common Snapping Turtle	no	1	3	1	2	2	1	1	2	4	4	2	2	5	1	2	2	7	4	1	2	1	1	1	1	1	1	1	1	1	1	1	3	7	2	4	6	2	3	5	5	6	2	2
78	turtle	Kinosternidae	Kinosterninae	Kinosternon subrubrum	Eastern Mud Turtle	no	2	2	1	2	1	1	1	2	4	5	2	1	3	1	1	1	5	4	2	3	1	1	1	1	1	1	1	1	1	1	1	3	7	2	2	5	2	6	4	1	4	3	2
79	turtle	Pelomedusidae	Pelomedusinae	Pelomedusa subrufa	Helmeted Turtle	no	1	1	1	1	1	1	1	1	3	1	2	1	3	1	1	1	2	2	1	1	1	1	1	1	1	1	1	1	1	1	1	1	7	1	1	4	1	3	3	2	1	1	1
80	turtle	Podocnemididae	Podocnemidinae	Podocnemis unifilis	Yellow-spotted River Turtle	no	1	2	1	1	1	1	1	1	3	2	1	1	2	1	1	1	3	1	1	2	1	1	1	1	1	1	1	1	1	1	1	2	7	4	1	5	1	4	3	2	5	1	2
81	turtle	Testudinidae	Testudininae	Dipsochelys dussumieri	Aldabra Giant Tortoise	no	1	1	1	1	1	1	1	1	1	1	1	1	3	1	1	1	1	2	1	1	1	1	1	1	1	1	1	1	1	1	2	1	7	1	1	3	1	1	2	1	1	1	1
82	turtle	Trionychidae	Trionychinae	Nilssonia hurum	Peacock Soft-shelled Turtle	no	2	2	1	1	1	2	1	2	4	6	2	2	4	1	1	2	6	4	2	3	1	1	1	1	2	1	1	2	1	1	1	4	7	2	7	5	3	4	5	5	4	5	1
83	snake	Acrochordidae	Acrochordinae	Acrochordus granulatus	Marine File Snake	yes	3	6	3	2	5	3	1	2	4	4	2	7	5	5	5	4	7	6	1	5	1	4	1	5	7	7	1	7	2	2	6	3	7	7	3	6	7	7	3	7	4	5	7
84	snake	Aniliidae	Aniliinae	Anilius scytale	Coral Cylinder Snakes	yes	2	6	1	1	4	3	1	1	5	3	1	7	2	7	6	5	7	5	1	3	1	3	1	4	7	6	1	7	2	2	6	5	1	7	6	4	7	6	3	7	1	4	6
85	snake	Anomalepidae	Anomalepinae	Liotyphlops albirostris	Whitenose Blind Snake	yes	3	7	2	3	6	3	1	3	7	7	2	7	4	7	5	4	7	7	2	4	2	4	5	6	7	7	5	3	4	2	7	5	7	7	7	5	7	5	5	7	3	4	5
86	snake	Anomochilidae	Anomochilinae	Anomochilus leonardi	Leonard's Pipe Snake	yes	1	6	2	3	4	1	1	1	5	6	2	7	4	7	2	4	7	5	2	3	2	1	2	3	7	7	1	7	4	3	7	5	7	7	4	5	7	7	4	5	5	2	6
87	snake	Boidae	Boinae	Epicrates crassus	Eastern Raibown Boa	yes	2	6	1	1	6	4	1	1	3	4	1	7	3	5	6	4	7	4	1	3	1	1	1	2	7	7	1	7	1	1	6	2	2	7	1	4	7	7	2	3	1	4	7
88	snake	Boidae	Candoiinae	Candoia carinata	Pacific Ground Boa	yes	2	6	3	1	6	2	1	1	3	3	2	7	3	4	6	3	7	6	2	3	1	1	1	4	7	7	1	7	1	1	5	3	7	7	3	5	7	7	3	4	1	4	7
89	snake	Boidae	Erycinae	Eryx jayakari	Arabian Sand Boa	yes	3	6	2	1	6	5	1	1	5	5	2	7	4	7	6	5	7	6	2	4	1	1	5	5	7	7	1	6	3	3	7	6	7	7	5	5	7	7	3	7	3	5	7
90	snake	Boidae	Sanziniinae	Acrantophis dumerili	Dumeril's boa	yes	3	5	2	1	6	1	1	1	3	3	3	7	5	6	5	5	7	5	1	3	1	1	1	1	7	6	1	7	1	1	6	3	1	7	2	5	7	7	2	2	1	4	7
91	snake	Boidae	Ungaliophiinae	Charina bottae	Northern Rubber Boa	yes	2	7	2	1	7	3	1	3	6	6	2	7	6	6	5	4	7	7	3	5	1	2	6	5	7	7	3	7	2	2	7	5	7	7	4	6	7	7	4	5	3	6	7
92	snake	Bolyeridae	Bolyerinae	Casarea dussumieri	Round Island Ground Boa	yes	2	6	2	2	6	1	1	1	6	5	1	7	5	7	7	4	7	5	3	4	1	3	6	6	7	7	5	7	2	1	7	4	7	7	5	6	7	7	3	6	3	6	7
93	snake	Calabariidae	Calabariinae	Calabaria reinhardtii	Calabar Ground Python	yes	2	6	2	2	7	2	1	1	5	5	2	7	5	7	6	5	7	7	1	3	2	1	4	5	7	7	1	6	3	2	7	5	7	7	4	4	7	7	3	7	3	5	7
94	snake	Colubridae	Calamariinae	Calamaria lumbricoidea	Variable Reed Snake	yes	3	6	1	1	5	3	1	1	3	4	1	7	4	7	6	3	7	5	1	3	1	1	1	4	7	6	1	6	1	1	7	4	3	7	2	3	7	6	2	5	2	2	6
95	snake	Colubridae	Colubridae IS	Rhabdops olivaceus	Olive Trapezoid Snake	yes	1	6	1	1	7	3	1	1	5	6	1	7	4	7	5	4	7	6	1	3	1	1	2	4	7	7	1	7	1	1	6	4	1	7	2	5	7	6	3	4	2	4	7
96	snake	Colubridae	Colubrinae	Rhadinophis frenatum	Rein Snake	yes	4	5	1	1	7	2	1	1	3	4	1	7	4	5	5	2	7	3	1	3	1	1	1	2	7	7	1	7	1	1	6	4	1	7	1	5	7	7	2	5	1	3	7
97	snake	Colubridae	Dipsadinae	Phimophis guianensis	Troschel's Pampas Snake	yes	2	5	2	1	6	2	1	1	4	3	1	7	4	7	6	5	7	5	1	3	1	1	1	7	7	7	1	7	1	1	7	3	2	7	1	4	7	6	3	5	2	2	7
98	snake	Colubridae	Grayiinae	Grayia tholloni	Tholloni's African Water Snake	yes	3	6	2	1	4	1	1	1	4	4	1	7	3	5	4	3	7	6	1	4	1	1	1	3	7	7	1	7	1	1	4	5	7	7	4	5	7	6	3	3	4	4	7
99	snake	Colubridae	Natricinae	Amphiesma sieboldii	Siebold’s Keelback	yes	2	5	1	1	7	1	1	1	3	3	1	7	4	7	6	3	7	5	1	3	1	1	1	1	7	6	1	7	1	1	5	4	7	7	1	5	7	7	3	2	2	2	7
100	snake	Colubridae	Pseudoxenodontinae	Plagiopholis styani	Chinese Mountain Snake	yes	1	4	1	2	5	3	1	1	5	4	1	7	4	5	2	4	7	5	1	4	1	1	2	3	7	7	1	7	1	1	6	4	7	7	2	5	7	6	3	2	3	5	7
101	snake	Colubridae	Sibynophiinae	Scaphiodontophis annulatus	Guatemala Neckband Snake	yes	2	6	2	1	5	1	1	1	4	5	1	7	3	7	5	5	7	5	2	2	1	4	3	2	7	6	1	7	2	2	6	6	2	7	3	3	7	5	2	6	1	3	7
102	snake	Cylindrophiidae	Cylindrophiinae	Cylindrophis lineatus	Blanford's Pipe Snake	yes	2	5	1	1	4	1	1	1	2	3	1	7	2	5	4	4	7	6	1	3	1	1	1	3	7	6	1	6	2	1	7	3	1	7	4	3	7	7	3	5	1	4	7
103	snake	Elapidae	Elapinae	Micrurus surinamensis	Aquatic Coral Snake	yes	3	5	1	1	4	1	1	1	4	3	1	7	3	6	5	4	7	6	1	2	1	1	1	2	6	7	1	7	1	1	6	4	1	7	2	4	7	6	2	1	1	3	7
104	snake	Gerrhopilidae	Gerrhopilinae	Gerrhopilus ater	Black Blindsnake	yes	3	7	2	3	7	4	2	3	6	7	3	7	4	7	5	4	7	7	3	5	2	4	6	5	7	7	6	4	3	2	7	5	7	7	7	6	7	7	5	7	4	3	5
105	snake	Homalopsidae	Homalopsinae	Fordonia leucobalia	Crab-eating Water Snake	yes	1	5	1	1	5	4	1	2	6	5	1	7	3	7	4	3	7	6	1	3	1	1	2	3	7	6	1	7	1	1	6	5	1	7	2	3	7	5	2	4	1	4	7
106	snake	Lamprophiidae	Aparallactinae	Amblyodipsas polylepis	Common Purple-glossed Snake	yes	1	5	1	2	6	1	1	1	5	5	2	7	2	6	3	3	7	4	1	3	1	1	1	4	7	6	1	6	1	1	7	5	5	7	4	4	7	3	3	1	1	1	7
107	snake	Lamprophiidae	Atractaspidinae	Atractaspis microlepidota	Small-Scaled Burrowing Asp	yes	3	7	2	1	4	2	3	2	4	6	1	7	4	5	5	4	7	7	1	4	2	1	3	4	7	7	5	7	1	1	7	4	7	7	3	4	7	5	4	6	5	2	7
108	snake	Lamprophiidae	Lamprophiidae IS	Micrelaps muelleri	Mueller's Two-headed Snake	yes	1	6	1	1	7	4	1	1	4	4	1	7	2	7	4	4	7	6	1	3	1	1	2	3	7	7	1	7	2	1	3	4	2	7	2	4	7	7	3	5	1	4	6
109	snake	Lamprophiidae	Lamprophiinae	Bothrophthalmus lineatus	Red-Black Striped Snake	yes	3	6	1	1	6	1	1	1	3	3	1	7	3	7	6	5	7	5	1	1	1	1	1	3	7	7	1	7	1	1	6	4	1	7	2	4	7	7	3	5	2	2	7
110	snake	Lamprophiidae	Prosymninae	Prosymna frontalis	South-western African Shovel-snout	yes	1	6	1	1	6	1	1	1	4	2	1	7	3	5	5	1	7	4	1	3	1	1	1	2	6	6	1	6	1	1	5	3	1	7	1	4	7	6	3	3	1	3	7
111	snake	Lamprophiidae	Psammophiinae	Dipsina multimaculata	Dwarf Beaked Snake	yes	3	5	2	2	6	1	1	1	3	3	2	7	2	5	7	4	7	5	1	3	1	1	1	3	7	7	1	7	1	1	4	4	1	7	2	4	7	6	3	6	1	4	7
112	snake	Lamprophiidae	Pseudaspidinae	Psammodynastes pulverulentus	Common Mock Viper	yes	2	6	2	1	7	3	1	1	4	3	1	7	4	7	6	5	7	4	1	5	1	1	1	3	7	7	1	7	1	1	6	4	7	7	3	5	7	6	3	6	2	5	7
113	snake	Lamprophiidae	Pseudoxyrhophiinae	Ithycyphus miniatus	Tiny Night Snake	yes	2	6	1	1	7	3	1	1	5	3	1	7	4	7	6	4	7	5	2	3	1	2	1	4	7	7	1	7	1	1	6	3	7	7	2	5	7	6	3	4	2	4	7
114	snake	Leptotyphlopidae	Leptotyphlopinae	Epictia borapeliotes	Caatinga Thread Snake	yes	4	6	2	1	6	3	1	2	6	6	2	7	4	7	6	4	7	7	3	4	2	4	1	3	7	7	1	6	3	2	7	7	6	7	6	5	7	5	4	5	4	5	5
115	snake	Loxocemidae	Loxoceminae	Loxocemus bicolor	Mexican Burrowing Python	yes	1	6	2	3	7	3	1	1	5	4	1	7	6	7	5	1	7	6	1	4	2	1	5	3	7	7	1	6	1	1	7	4	7	7	4	4	7	7	3	5	3	4	5
116	snake	Pareatidae	Pareatinae	Asthenodipsas vertebralis	Mountain Slug Snake	yes	3	6	1	2	5	2	1	1	5	4	1	7	4	7	6	4	7	5	3	3	1	1	3	3	7	7	1	7	2	1	7	4	7	7	5	4	7	6	4	4	3	4	7
117	snake	Pythonidae	Pythoninae	Morelia bredli	Bredli's Python	yes	2	5	2	1	5	1	1	1	4	4	1	7	2	6	6	4	7	4	1	3	1	1	1	3	7	6	1	7	1	1	6	3	1	7	1	4	7	7	1	2	1	5	7
118	snake	Tropidophiidae	Tropidophiinae	Tropidophis melanurus	Cuban Dwarf Boa	yes	3	6	2	1	6	2	1	1	3	5	1	7	5	6	6	3	7	5	1	3	1	1	2	4	7	7	1	7	1	1	6	4	6	7	1	5	7	7	3	2	2	5	7
119	snake	Typhlopidae	Typhlopinae	Afrotyphlops lineolatus	Common Lined Worm Snake	yes	3	7	1	2	6	4	1	2	6	6	3	7	4	7	5	4	7	7	1	4	2	4	3	4	7	7	1	6	4	2	7	5	7	7	6	5	7	7	4	7	2	5	7
120	snake	Uropeltidae	Uropeltinae	Rhinophis blythii	Blyth's Earth Snake	yes	2	5	2	1	4	2	1	2	4	5	2	7	4	6	4	5	7	6	2	3	2	2	1	5	7	6	1	6	4	2	7	5	7	7	3	5	7	6	4	6	3	5	7
121	snake	Viperidae	Azemiopinae	Azemiops feae	Fea's Viper	yes	2	5	2	1	6	1	1	1	3	1	1	7	3	7	5	4	7	5	1	3	1	1	1	3	7	6	1	7	1	1	7	2	2	7	2	4	7	7	1	3	2	3	7
122	snake	Viperidae	Crotalinae	Bothropoides neuwiedi	Jararaca Pintada	yes	3	6	2	2	6	1	1	1	5	5	2	7	3	5	6	4	7	5	1	3	1	1	1	2	7	6	1	7	1	1	5	4	1	7	2	5	7	7	2	5	1	4	7
123	snake	Viperidae	Viperinae	Atheris squamigera	Variable Bush Viper	yes	2	7	2	1	5	1	1	2	1	1	1	7	2	4	6	3	7	4	1	3	1	1	1	2	7	6	1	7	1	1	1	4	1	7	3	3	7	2	2	1	1	5	7
124	snake	Xenodermatidae	Xenodermatinae	Xenodermus javanicus	Javan Dragon Snake	yes	3	7	2	3	7	1	2	1	4	3	1	7	6	6	7	3	7	5	1	4	1	1	2	4	7	7	1	7	1	1	5	5	7	7	3	5	7	7	3	4	4	4	7
125	snake	Xenopeltidae	Xenopeltinae	Xenopeltis unicolor	Sunbeam Snake	yes	2	6	2	2	7	3	1	1	4	5	1	7	5	7	5	3	7	6	1	3	1	1	1	2	7	7	1	7	1	1	6	4	7	7	4	4	7	7	3	2	3	2	7
126	snake	Xenophidiidae	Xenophidiinae	Xenophidion schaeferi	Schaefer's Spinejaw Snake	yes	1	7	1	2	6	3	1	1	4	3	1	7	3	7	3	3	7	6	1	4	1	1	1	2	7	6	1	7	1	1	6	5	7	7	4	5	7	7	3	6	3	4	7
127	snake	Xenotyphlopidae	Xenotyphlopinae	Xenotyphlops mocquardi	Madagascar Blind Snake	yes	4	7	1	3	6	4	1	3	6	7	2	6	6	7	5	2	7	6	2	5	2	1	5	6	7	7	4	3	4	4	7	7	7	7	6	6	7	6	5	7	7	6	5
[truncated: 100 more columns]

## Sheet: d) Beauty
SM2d. Raw beauty scores for each of the species included in Set 2. The pictures were scored on a 7-point Likert scale, where 7 corresponded to the most beautiful species and 1 corresponded to the least beautiful species.
Nr.	Kod	Family	Subfamily	Species	English name	Legless	r1	r2	r3	r4	r5	r6	r7	r8	r9	r10	r11	r12	r13	r14	r15	r16	r17	r18	r19	r20	r21	r22	r23	r24	r25	r26	r27	r28	r29	r30	r31	r32	r33	r34	r35	r36	r37	r38	r39	r40	r41	r42	r43
1	lizard	Agamidae	Agaminae	Acanthocercus atricollis	Blue-headed Tree Agama	no	5	5	7	7	5	2	5	7	5	7	6	5	5	5	6	5	6	6	5	3	3	7	7	7	5	5	6	7	7	5	6	5	5	7	5	6	7	6	6	5	6	5	4
2	lizard	Agamidae	Amphibolurinae	Caimanops amphiboluroides	Mulga Dragon	no	3	6	5	5	5	4	3	7	4	6	4	5	4	6	6	5	3	5	4	2	3	4	5	6	6	6	6	7	5	3	5	5	4	5	5	5	4	5	5	5	5	5	4
3	lizard	Agamidae	Draconinae	Phoxophrys cephalum	Mocquard's Eyebrow Lizard	no	5	5	6	6	5	4	5	7	6	7	5	7	6	7	7	6	6	5	3	5	4	7	7	7	6	6	7	7	7	6	5	6	5	7	3	7	7	7	6	6	6	6	6
4	lizard	Agamidae	Hydrosaurinae	Hydrosaurus amboinensis	Sailfin Lizard	no	1	6	5	5	3	3	3	7	3	6	5	4	4	6	4	4	3	5	2	2	2	6	7	7	3	4	7	7	3	6	4	5	2	5	4	5	4	3	5	3	5	3	3
5	lizard	Agamidae	Leiolepidinae	Leiolepis ngovantrii	Ngo Van Tri’s Lady Butterfly Lizard	no	2	4	3	5	4	3	3	7	6	6	4	5	4	6	5	6	2	4	4	3	4	4	6	6	6	3	6	7	6	4	4	4	3	4	5	3	6	6	6	5	5	4	3
6	lizard	Agamidae	Uromastycinae	Uromastyx geyri	Geyr’s Spiny-tailed Lizard	no	3	5	4	7	5	3	5	7	6	5	7	5	4	6	5	6	7	6	3	6	2	4	6	7	3	6	5	7	7	6	5	7	4	7	3	5	7	3	6	5	7	4	3
7	lizard	Anguidae	Anguinae	Ophisaurus compressus	Island Glass Lizard	yes	5	5	4	6	5	4	4	7	4	5	3	6	1	6	1	6	4	2	5	5	1	6	6	6	3	3	4	7	3	3	4	4	4	4	6	6	5	5	7	4	6	3	7
8	lizard	Anguidae	Diploglossinae	Diploglossus monotropis	Rainbow Galliwasp	no	4	4	2	7	4	3	4	7	7	4	5	6	4	4	6	6	4	4	3	6	1	5	6	7	5	2	6	7	4	7	3	2	4	5	4	5	5	3	6	4	5	5	3
9	lizard	Anguidae	Gerrhonotinae	Elgaria multicarinata	Southern Alligator Lizard	no	4	5	4	5	4	3	3	7	4	2	4	5	4	5	6	5	3	3	5	4	1	5	5	6	3	3	4	7	4	6	3	2	3	4	3	5	5	4	6	4	4	4	3
10	lizard	Anniellidae	Anniellinae	Anniella campi	Southern Sierra Legless Lizard	yes	5	5	5	2	5	4	5	7	5	2	3	5	3	3	1	7	4	3	3	4	1	7	6	6	6	3	2	6	3	4	3	3	4	3	6	4	7	4	6	3	3	2	4
11	lizard	Carphodactylidae	Carphodactylinae	Carphodactylus laevis	Chameleon Gecko	no	3	5	3	6	5	2	3	7	4	6	5	4	5	6	6	6	5	5	4	3	5	6	7	7	5	6	5	7	5	6	4	7	3	5	5	4	6	6	6	5	4	5	7
12	lizard	Cordylidae	Cordylinae	Cordylus giganteus	Giant Girdled Lizard	no	6	7	7	7	5	2	6	7	6	6	6	5	5	6	6	7	7	6	6	6	3	7	6	7	7	6	7	7	7	4	6	7	7	7	6	7	7	7	6	6	7	7	5
13	lizard	Cordylidae	Platysaurinae	Platysaurus broadleyi	Augrabies Flat Lizard	no	4	3	7	7	5	4	5	7	6	7	6	7	5	6	6	4	7	7	7	6	5	7	7	7	6	5	7	7	6	5	5	7	5	7	5	6	7	6	6	6	6	6	7
14	lizard	Corytophanidae	Corytophaninae	Laemanctus longipes	Eastern Casquehead Iguana	no	4	7	7	7	5	3	5	7	4	6	6	5	5	6	6	6	6	5	3	4	6	6	6	7	6	5	7	7	6	4	5	5	4	6	3	5	7	3	6	5	6	5	6
15	lizard	Crotaphytidae	Crotaphytinae	Gambelia sila	Blunt-nosed Leopard Lizard	no	2	5	5	7	6	3	4	7	4	6	5	6	4	4	6	5	2	5	4	6	2	7	6	7	6	4	7	7	6	6	5	7	2	6	3	6	5	6	6	5	6	6	5
16	lizard	Dactyloidae	Dactyloinae	Anolis cybotes	Large-headed Anole	no	3	5	7	7	3	3	5	7	4	7	5	6	4	5	6	5	3	5	4	3	6	4	6	7	6	5	6	7	3	5	4	5	4	6	7	5	5	7	6	4	6	5	5
17	lizard	Dibamidae	Dibaminae	Dibamus novaeguineae	New Guinea Blind Earless Skink	yes	5	2	1	1	1	3	2	5	3	2	1	4	1	2	1	1	2	2	2	3	1	2	3	5	4	2	2	3	2	3	1	1	2	1	5	1	2	2	4	2	3	1	2
18	lizard	Diplodactylidae	Diplodactylinae	Naultinus gemmeus	Jewelled Gecko	no	3	7	5	6	6	4	4	7	6	6	7	6	6	7	7	6	5	6	4	5	3	7	6	7	6	6	7	7	7	5	5	7	4	7	4	6	6	6	7	5	6	7	5
19	lizard	Eublepharidae	Eublepharinae	Goniurosaurus luii	Chinese Leopard gecko	no	4	6	5	6	6	2	2	7	4	7	4	6	5	5	6	7	6	7	5	6	4	5	6	7	5	5	6	7	6	6	5	7	2	6	4	7	6	7	7	6	6	4	3
20	lizard	Gekkonidae	Gekkoninae	Cyrtodactylus hoskini	Hoskin's Ring-tailed Gecko	no	2	7	4	6	6	4	3	7	4	7	5	6	5	6	7	7	5	6	6	6	5	7	5	7	6	5	7	7	6	4	5	7	3	7	6	5	6	7	6	6	5	6	5
21	lizard	Gerrhosauridae	Gerrhosaurinae	Gerrhosaurus nigrolineatus	Black-lined Plated Lizard	no	5	4	5	7	5	4	3	7	5	6	4	6	4	5	6	6	3	5	4	7	4	6	6	6	6	4	6	7	5	3	6	7	4	7	7	4	5	6	7	6	5	4	5
22	lizard	Gerrhosauridae	Zonosaurinae	Tracheloptychus petersi	Peters' Keeled Cordylid	no	2	4	6	6	6	4	4	7	6	7	4	6	4	5	7	6	5	5	7	6	4	6	6	6	6	5	5	5	4	6	5	4	5	7	6	5	6	4	7	5	6	5	3
23	lizard	Gymnophthalmidae	Alopoglossinae	Ptychoglossus festae	Peracca's Largescale Lizard	no	5	4	5	6	5	4	4	7	6	7	4	6	4	5	7	6	6	5	7	7	4	7	6	6	4	4	5	6	5	4	5	6	3	7	6	5	4	3	7	6	6	4	6
24	lizard	Gymnophthalmidae	Cercosaurinae	Placosoma cordylinum	Tschudi's Lizard	no	3	4	5	5	6	4	4	7	5	4	5	6	4	6	5	5	6	4	4	3	3	5	5	6	4	3	5	7	4	3	5	7	4	5	5	5	5	5	6	5	6	4	4
25	lizard	Gymnophthalmidae	Ecpleopinae	Leposoma guianense	Spectacled Lizard	no	3	3	5	6	6	4	4	7	5	6	4	6	4	5	6	6	6	6	6	4	4	5	5	6	6	5	6	6	4	3	4	4	5	5	6	4	6	5	5	6	6	4	4
26	lizard	Gymnophthalmidae	Gymnophthalminae	Acratosaura mentalis	Amaral's Colobosaura	no	5	4	5	6	5	5	3	7	4	3	3	5	3	5	5	5	2	3	4	4	2	7	5	6	3	2	5	7	4	6	4	3	4	4	3	5	6	3	6	4	5	3	7
27	lizard	Gymnophthalmidae	Rhachisaurinae	Rhachisaurus brachylepis	Dixon's Anotosaura	no	5	5	2	4	3	3	2	7	3	3	2	5	3	5	5	3	2	3	4	4	1	7	4	6	2	2	5	7	4	6	4	3	3	3	2	3	4	4	6	4	5	3	3
28	lizard	Helodermatidae	Helodermatinae	Heloderma suspectum	Gila Monster	no	1	7	7	7	5	2	4	7	2	5	4	3	5	7	5	6	3	5	4	5	1	6	6	7	5	2	6	7	5	7	4	4	4	6	5	4	6	4	6	3	6	4	5
29	lizard	Hoplocercidae	Hoplocercinae	Morunasaurus annularis	Ringed Spinytail Iguana	no	3	5	7	6	4	3	5	7	3	6	4	5	4	5	6	7	6	5	2	4	3	4	7	7	5	6	6	7	5	5	4	4	5	5	5	6	7	6	6	5	6	5	2
30	lizard	Chamaeleonidae	Brookesinae	Brookesia decaryi	Spiny Leaf Chameleon	no	1	6	7	7	5	2	5	7	2	7	6	7	4	4	7	7	5	6	3	2	5	4	7	7	5	3	6	7	5	6	2	7	5	5	4	4	6	5	5	5	5	4	2
31	lizard	Chamaeleonidae	Chamaeleoninae	Kinyongia fischeri	Fischer's Chameleon	no	4	4	7	7	4	3	6	7	5	7	6	4	6	7	7	6	3	4	3	2	3	5	7	7	5	6	7	7	7	7	4	7	4	5	5	6	7	5	5	6	6	6	7
32	lizard	Iguanidae	Iguaninae	Iguana delicatissima	Lesser Antillean Iguana	no	2	6	7	7	5	3	5	7	5	7	4	4	4	6	7	5	4	6	6	6	2	5	6	7	7	4	7	7	5	6	6	4	4	6	7	5	7	5	6	5	6	4	5
33	lizard	Lacertidae	Gallotinae	Gallotia stehlini	Gran Canaria Giant Lizard	no	3	4	4	4	5	2	3	6	3	6	3	3	4	4	6	5	3	5	5	3	1	5	4	6	3	4	5	6	4	2	4	4	3	4	6	3	6	4	5	3	5	3	3
34	lizard	Lacertidae	Lacertinae	Ichnotropis squamulosa	Common Rough-scaled Lizard	no	2	5	3	5	5	5	3	7	3	3	5	5	4	5	5	5	7	4	3	4	2	5	5	6	6	5	6	7	4	3	5	7	3	4	5	4	4	5	5	5	4	5	3
35	lizard	Lanthanotidae	Lanthanotinae	Lanthanotus borneensis	Borneo Earless Monitor	no	2	3	3	4	3	3	3	7	4	5	3	4	4	4	5	3	4	5	4	3	1	4	5	6	4	4	5	6	4	7	5	3	2	5	4	3	4	3	5	4	5	2	3
36	lizard	Leiocephalidae	Leiocephalinae	Leiocephalus personatus	Haitian Curlytail Lizard	no	2	3	3	6	4	4	3	7	4	6	4	5	4	6	6	5	5	5	5	5	2	6	5	6	6	4	6	7	4	4	5	6	3	5	4	4	3	5	6	4	4	3	5
37	lizard	Leiosauridae	Enyaliidae	Urostrophus vautieri	Brazilian Steppe Iguana	no	2	4	3	5	3	2	3	7	3	2	3	5	4	5	7	5	3	4	3	2	2	5	5	6	3	2	6	7	3	3	4	6	3	5	4	4	5	4	5	4	4	5	3
38	lizard	Leiosauridae	Leiosaurinae	Diplolaemus darwinii	Darwin's Iguana	no	2	6	4	6	5	4	4	7	3	6	4	4	4	5	6	5	6	6	3	3	2	4	5	7	6	6	5	7	5	5	5	6	3	4	5	5	4	5	5	5	5	4	3
39	lizard	Liolaemidae	Liolaeminae	Liolaemus monticola	Peak Tree Iguana	no	2	4	5	5	5	4	4	7	6	6	5	5	5	6	5	6	3	4	7	4	3	5	5	7	6	4	6	7	6	4	5	6	4	5	7	4	6	6	6	5	6	4	5
40	lizard	Opluridae	Oplurinae	Chalarodon madagascariensis	Madagascar iguana	no	3	6	6	7	5	4	4	7	5	7	5	5	4	5	6	6	3	5	4	6	2	4	7	6	6	4	6	7	6	3	5	6	5	6	4	5	5	6	7	5	5	5	4
41	lizard	Phrynosomatidae	Phrynosomatinae	Cophosaurus texanus	Greater Earless Lizard	no	5	5	6	6	6	3	5	7	6	7	6	6	4	4	6	7	5	6	7	6	3	7	6	7	6	4	7	7	4	5	5	7	5	6	6	6	5	5	6	6	6	5	4
42	lizard	Phyllodactylidae	Phyllodactylinae	Thecadactylus solimoensis	Southern Turnip-tailed Gecko	no	1	5	5	4	7	2	3	7	3	7	4	7	4	5	7	6	7	6	4	4	3	4	4	7	5	3	6	7	5	4	5	3	2	4	7	5	4	7	5	5	6	4	5
43	lizard	Polychrotidae	Polychrotinae	Polychrus acutirostris	Brazilian Bush Anole	no	3	5	6	6	5	4	5	7	5	7	5	7	4	5	7	5	2	5	2	4	3	6	6	6	5	4	7	6	5	6	4	7	2	5	5	6	6	4	7	5	4	4	5
44	lizard	Pygopodidae	Pygopodinae	Aprasia striolata	Striated Worm-lizard	yes	3	6	4	5	5	4	3	7	3	4	2	6	2	5	1	7	1	2	3	6	1	6	4	6	5	2	4	7	4	2	3	2	3	2	5	5	4	5	7	3	4	3	5
45	lizard	Scincidae	Acontinae	Acontias cregoi	Cregoe's Legless Skink	yes	1	3	2	3	2	3	2	6	2	5	1	4	2	2	1	4	1	2	2	3	1	5	2	6	5	2	3	3	1	4	3	1	3	3	3	2	3	3	6	2	5	2	4
46	lizard	Scincidae	Lygosominae I	Lipinia vittigera	Yellow-striped Tree Skink	no	3	5	4	7	5	4	4	7	6	6	2	7	4	6	7	5	3	4	4	5	1	7	6	6	5	4	6	7	5	3	3	4	5	6	4	6	6	4	7	5	5	3	4
47	lizard	Scincidae	Lygosominae II	Eulamprus tigrinus	Yellow-blotched Forest-skink	no	4	5	6	6	5	4	4	7	7	7	4	6	4	5	5	6	4	5	6	5	5	7	7	6	6	6	7	7	6	5	4	6	4	5	7	6	7	6	6	6	5	4	6
48	lizard	Scincidae	Lygosominae III	Eutropis multifasciata	Many-lined Sun Skink	no	1	4	3	6	5	3	3	7	4	5	3	5	4	4	5	4	3	5	4	5	1	5	5	7	3	3	5	6	4	4	3	2	3	5	5	3	3	4	5	3	4	3	4
49	lizard	Scincidae	Lygosominae IV	Lygosoma haroldyoungi	Banded Supple Skink	no	2	4	5	7	5	2	3	7	4	4	4	6	2	4	2	6	2	3	3	7	1	5	6	6	4	2	3	6	5	7	2	1	3	2	4	6	6	2	6	3	4	3	3
50	lizard	Scincidae	Scincinae	Plestiodon anthracinus	Coal Skink	no	4	5	3	4	4	2	3	6	3	5	4	5	4	6	4	4	3	5	4	4	4	7	5	6	4	3	5	7	5	5	4	2	4	4	7	4	6	5	6	5	5	4	6
51	lizard	Shinisauridae	Shinisaurinae	Shinisaurus crocodilurus	Chinese Crocodile Lizard	no	2	6	6	7	5	4	4	7	5	7	4	4	4	5	5	4	7	6	3	4	2	4	7	7	5	5	6	7	6	7	3	5	4	5	4	5	5	4	6	4	6	5	2
52	lizard	Sphaerodactylidae	Sphaerodactylinae	Euleptes europaea	European Leaf-toed Gecko	no	3	5	7	5	7	3	3	7	5	6	5	6	4	6	6	7	7	7	6	4	5	7	5	7	5	4	7	7	7	5	5	7	2	5	7	6	6	7	7	5	7	6	2
53	lizard	Teiidae	Teiinae	Aspidoscelis sonorae	Sonoran Spotted Whiptail	no	2	4	5	6	5	4	4	7	4	6	4	6	5	5	7	6	2	3	4	4	1	6	5	6	4	4	6	7	5	4	5	5	3	6	5	6	5	5	7	4	5	3	3
54	lizard	Teiidae	Tupinambinae	Salvator merianae	Argentine Black and White Tegu	no	2	4	5	7	6	3	5	7	5	6	6	5	4	6	5	5	4	3	7	6	2	7	5	7	5	4	6	7	5	7	4	6	2	4	6	5	5	4	7	3	6	3	6
55	lizard	Tropiduridae	Tropidurinae	Uracentron azureum	Green Thornytail Iguana	no	6	5	7	7	7	4	7	7	6	7	7	5	6	7	7	6	6	6	5	6	5	7	7	7	6	6	7	7	7	6	5	7	4	7	4	7	7	7	6	7	7	5	7
56	lizard	Varanidae	Varaninae	Varanus komodoensis	Komodo Dragon	no	1	7	7	6	6	2	5	7	4	7	4	3	4	7	5	5	7	6	5	6	2	5	6	7	6	4	6	7	5	4	6	3	4	5	7	6	6	6	4	5	6	4	6
57	lizard	Xantusiidae	Cricosaurinae	Cricosaura typica	Cuban Night Lizard	no	5	5	5	4	5	4	5	7	5	6	3	5	4	4	6	7	3	5	6	4	3	6	6	6	4	4	4	7	5	2	5	2	5	5	7	3	6	6	6	4	5	3	6
58	lizard	Xantusiidae	Xantusiinae	Xantusia henshawi	Granite Night Lizard	no	3	5	5	6	5	2	4	7	4	6	4	6	4	5	7	7	6	6	5	4	5	6	6	7	4	2	7	7	6	5	4	7	3	6	5	6	5	6	7	5	6	5	3
59	lizard	Xenosauridae	Xenosaurinae	Xenosaurus platyceps	Flathead Knob-scaled Lizard	no	4	3	3	4	5	2	3	7	5	5	4	5	4	5	7	6	5	5	4	3	1	4	5	7	2	4	7	6	3	3	3	3	2	6	6	3	7	5	6	4	6	3	5
60	worm lizard	Amphisbaenidae	Amphisbaeninae	Amphisbaena fuliginosa	Speckled Worm Lizard	yes	1	2	2	3	2	4	2	3	5	5	2	6	2	1	1	3	2	2	3	5	1	4	3	6	4	2	3	3	3	7	2	1	2	1	5	2	3	5	5	2	2	3	1
61	worm lizard	Bipedidae	Bipedinae	Bipes biporus	Mexican Mole Lizard	yes	1	1	4	1	1	2	2	7	2	1	2	5	2	2	1	5	4	1	1	3	1	5	6	6	3	2	1	3	1	6	4	2	5	4	2	1	7	2	5	2	4	2	3
62	worm lizard	Blanidae	Blaninae	Blanus strauchi	Turkish Worm Lizard	yes	1	2	1	2	1	3	1	4	1	1	1	4	1	6	1	1	1	2	1	3	1	5	2	5	3	2	2	3	2	4	1	1	2	1	2	1	3	3	4	2	2	1	1
63	worm lizard	Cadeidae	Cadeinae	Cadea blanoides	Cuban Spotted Amphisbaena	yes	1	2	2	2	1	2	1	4	2	1	1	4	1	2	1	2	3	2	2	3	1	4	3	5	2	4	3	5	1	4	2	2	2	4	3	1	3	2	5	3	3	1	2
64	worm lizard	Rhineuridae	Rhineurinae	Rhineura floridana	Florida Worm Lizard	yes	1	2	1	1	1	2	1	2	2	2	1	5	1	1	1	1	1	2	1	1	1	1	1	5	3	2	2	3	1	2	1	1	3	1	2	1	1	3	3	1	2	1	1
65	worm lizard	Trogonophiidae	Trogonophiinae	Diplometopon zarudnyi	Zarudny's Worm Lizard	yes	1	2	4	3	1	2	1	3	2	2	1	5	1	2	1	3	1	2	1	4	1	1	2	6	3	2	2	3	1	6	1	1	3	2	3	1	4	3	4	2	2	2	2
66	tuatara	Sphenodontidae	Sphenodontinae	Sphenodon punctatus	Tuatara	no	4	5	7	4	5	3	4	7	4	7	3	5	4	6	5	6	3	6	5	6	2	5	7	6	5	6	7	7	6	6	4	3	4	5	7	5	7	6	5	5	6	5	6
67	crocodile	Alligatoridae	Alligatorinae	Caiman crocodilus	Spectacled Caiman	no	1	5	7	5	5	3	5	7	2	7	3	4	4	7	4	4	6	5	4	5	5	5	6	6	5	6	5	7	6	5	5	5	3	5	7	6	6	5	5	5	6	5	4
68	crocodile	Crocodylidae	Crocodylinae	Osteolaemus tetraspis	Dwarf Crocodile	no	1	6	7	6	5	2	4	7	2	7	3	3	4	7	3	4	6	5	4	3	7	5	6	6	6	5	6	7	6	5	6	5	3	5	6	6	6	5	5	6	6	5	2
69	crocodile	Gavialidae	Gavialinae	Gavialis gangeticus	Gharial	no	2	7	7	6	7	3	5	7	3	7	4	5	4	7	4	4	5	5	4	4	2	3	7	7	5	4	5	6	4	7	5	6	4	6	4	6	6	3	7	3	6	4	6
70	turtle	Carettochelyidae	Carettochelyinae	Carettochelys insculpta	Pig-nosed Turtle	no	3	5	5	6	6	3	4	7	4	7	3	4	5	5	3	6	6	3	4	6	5	2	7	7	4	5	6	7	6	7	5	6	4	6	6	5	6	6	6	4	7	4	7
71	turtle	Dermatemydidae	Dermatemydinae	Dermatemys mawii	Central American River Turtle	no	2	4	3	6	4	3	4	7	2	3	4	4	5	4	3	3	3	2	3	4	3	2	5	6	4	2	4	6	4	2	5	3	3	5	4	4	4	4	6	4	4	3	6
72	turtle	Dermochelyidae	Dermochelyinae	Dermochelys coriacea	Leatherback Sea Turtle	no	2	6	7	6	3	3	6	7	2	5	3	3	5	6	3	4	5	5	7	6	3	3	7	7	6	3	6	7	7	1	4	3	4	7	6	4	5	6	6	6	7	5	5
73	turtle	Emydidae	Emydinae	Malaclemys terrapin	Diamondback Terrapin	no	4	5	6	7	6	7	6	7	3	7	7	6	7	7	5	7	7	4	7	6	6	7	7	7	6	4	7	7	7	7	6	7	4	7	5	7	6	6	7	6	7	7	7
74	turtle	Geoemydidae	Geoemydinae	Cyclemys atripons	Black-Bridged Leaf Turtle	no	4	4	7	7	5	4	3	7	2	6	5	5	5	6	3	4	7	5	4	5	4	3	5	6	5	2	4	7	5	4	6	6	5	7	4	5	4	5	6	4	6	4	7
75	turtle	Chelidae	Chelinae	Rhinemys rufipes	Red-footed Side-necked Turtle	no	2	2	3	7	5	4	3	7	2	5	5	6	5	6	5	4	6	3	4	6	4	4	6	6	3	2	4	7	6	4	4	5	5	7	5	4	4	5	7	5	5	3	3
76	turtle	Cheloniidae	Cheloniinae	Chelonia mydas	Green Sea Turtle	no	5	7	7	6	7	4	7	7	3	6	6	6	7	7	7	7	7	7	7	7	7	7	7	7	7	5	7	7	7	5	6	7	7	7	6	7	7	7	7	7	7	6	7
77	turtle	Chelydridae	Chelydrinae	Chelydra serpentina	Common Snapping Turtle	no	2	2	6	7	3	3	5	5	2	4	2	4	5	3	3	3	1	4	2	3	2	1	6	6	3	2	3	6	3	2	4	2	4	5	3	2	3	3	6	3	6	4	6
78	turtle	Kinosternidae	Kinosterninae	Kinosternon subrubrum	Eastern Mud Turtle	no	1	4	5	6	5	3	3	7	2	6	4	5	5	6	3	3	6	3	2	3	2	1	7	6	3	2	4	6	2	5	3	5	3	5	3	3	5	3	6	4	5	3	5
79	turtle	Pelomedusidae	Pelomedusinae	Pelomedusa subrufa	Helmeted Turtle	no	2	4	5	6	5	4	3	7	2	5	4	5	5	7	4	4	5	3	5	4	5	2	5	6	3	3	5	7	5	5	6	5	4	6	4	4	4	6	5	4	5	4	4
80	turtle	Podocnemididae	Podocnemidinae	Podocnemis unifilis	Yellow-spotted River Turtle	no	3	2	4	6	5	4	3	7	2	7	4	5	5	5	5	2	6	3	3	4	3	3	6	6	4	3	4	6	5	5	4	4	4	6	5	4	5	6	5	5	5	3	3
81	turtle	Testudinidae	Testudininae	Dipsochelys dussumieri	Aldabra Giant Tortoise	no	4	5	7	6	5	3	5	7	2	7	6	4	5	7	4	5	7	6	5	6	6	3	6	7	6	5	5	7	7	7	6	7	6	5	6	6	5	6	5	6	7	5	6
82	turtle	Trionychidae	Trionychinae	Nilssonia hurum	Peacock Soft-shelled Turtle	no	1	3	4	5	3	2	3	7	2	2	2	3	5	5	4	1	3	2	2	2	2	1	6	7	2	2	2	5	1	1	3	2	3	5	3	1	2	3	5	3	4	2	3
83	snake	Acrochordidae	Acrochordinae	Acrochordus granulatus	Marine File Snake	yes	1	3	2	6	2	2	3	7	2	5	2	5	2	6	1	4	2	2	3	7	1	4	3	6	2	2	3	5	3	6	2	3	3	3	2	2	3	2	5	3	3	2	2
84	snake	Aniliidae	Aniliinae	Anilius scytale	Coral Cylinder Snakes	yes	5	4	5	7	4	3	5	7	6	6	4	6	3	3	1	7	7	4	4	6	1	7	5	7	6	3	5	6	7	6	3	6	5	5	3	6	5	3	5	6	5	3	2
85	snake	Anomalepidae	Anomalepinae	Liotyphlops albirostris	Whitenose Blind Snake	yes	1	5	2	2	2	2	2	3	1	2	1	3	1	2	1	3	1	2	2	4	1	5	2	5	3	2	2	3	1	5	1	1	4	1	2	1	4	5	4	2	2	1	2
86	snake	Anomochilidae	Anomochilinae	Anomochilus leonardi	Leonard's Pipe Snake	yes	4	5	4	5	5	2	2	7	4	4	2	5	2	2	1	6	2	4	3	4	1	4	4	6	5	2	5	4	5	5	4	5	3	2	3	4	3	2	6	4	5	2	2
87	snake	Boidae	Boinae	Epicrates crassus	Eastern Raibown Boa	yes	4	4	4	5	5	3	4	7	3	5	6	6	2	6	1	7	6	4	4	4	1	7	5	6	5	2	5	7	6	3	4	5	2	5	7	5	6	4	7	5	5	3	6
88	snake	Boidae	Candoiinae	Candoia carinata	Pacific Ground Boa	yes	1	3	4	5	3	2	2	7	2	6	3	4	2	5	1	2	6	2	2	2	1	3	5	6	2	2	4	6	3	2	2	6	2	3	4	2	3	2	4	5	4	2	2
89	snake	Boidae	Erycinae	Eryx jayakari	Arabian Sand Boa	yes	1	3	4	6	3	3	3	7	4	4	3	7	2	5	1	3	2	4	2	4	1	5	4	5	3	2	4	4	2	6	2	2	2	3	3	3	2	3	5	3	3	3	3
90	snake	Boidae	Sanziniinae	Acrantophis dumerili	Dumeril's boa	yes	5	4	5	7	6	3	5	7	4	6	6	7	3	6	1	6	6	5	6	6	1	7	6	7	4	3	6	7	5	6	4	6	2	5	7	6	5	5	7	4	5	1	5
91	snake	Boidae	Ungaliophiinae	Charina bottae	Northern Rubber Boa	yes	1	2	2	3	3	2	3	5	2	2	2	3	1	3	1	1	1	2	3	2	1	2	2	5	2	2	1	5	3	6	1	1	3	1	3	2	5	3	5	3	2	1	3
92	snake	Bolyeridae	Bolyerinae	Casarea dussumieri	Round Island Ground Boa	yes	1	3	2	3	3	3	2	6	3	3	3	5	1	5	1	3	5	2	2	3	1	2	3	6	2	2	3	4	2	1	1	1	3	3	5	2	3	3	4	3	3	2	2
93	snake	Calabariidae	Calabariinae	Calabaria reinhardtii	Calabar Ground Python	yes	2	3	3	4	4	3	3	7	3	5	2	6	2	4	1	1	5	3	4	5	1	5	3	6	5	3	3	6	3	7	3	3	4	6	4	3	3	3	5	5	3	1	2
94	snake	Colubridae	Calamariinae	Calamaria lumbricoidea	Variable Reed Snake	yes	6	6	7	7	5	3	5	7	6	6	5	7	2	4	1	5	4	5	3	6	1	5	7	7	3	3	6	6	5	5	3	3	3	3	3	6	6	4	6	7	5	3	3
95	snake	Colubridae	Colubridae IS	Rhabdops olivaceus	Olive Trapezoid Snake	yes	4	4	5	4	4	4	4	7	5	5	4	5	2	5	1	5	6	4	3	4	1	6	6	6	4	2	6	6	4	4	3	4	3	4	6	5	4	4	6	4	3	2	5
96	snake	Colubridae	Colubrinae	Rhadinophis frenatum	Rein Snake	yes	6	7	7	7	6	2	6	7	6	6	7	7	3	7	1	6	7	3	5	5	4	7	6	6	5	5	5	7	7	4	6	2	5	5	6	7	7	3	7	7	6	3	6
97	snake	Colubridae	Dipsadinae	Phimophis guianensis	Troschel's Pampas Snake	yes	5	6	6	7	4	3	6	7	5	6	7	6	3	5	1	5	3	5	4	5	1	5	6	7	5	3	4	7	4	5	4	5	5	5	6	4	7	3	6	6	4	2	3
98	snake	Colubridae	Grayiinae	Grayia tholloni	Tholloni's African Water Snake	yes	2	3	3	5	3	3	3	7	7	3	3	4	2	4	1	4	6	2	3	4	1	4	4	6	3	2	3	6	4	4	2	3	2	3	5	3	4	5	5	4	4	1	3
99	snake	Colubridae	Natricinae	Amphiesma sieboldii	Siebold’s Keelback	yes	7	5	6	5	3	4	5	7	3	4	6	6	2	3	1	5	7	5	6	5	1	6	7	7	3	4	7	7	6	3	3	3	6	6	7	3	6	5	6	7	3	2	3
100	snake	Colubridae	Pseudoxenodontinae	Plagiopholis styani	Chinese Mountain Snake	yes	5	3	4	4	3	2	3	7	2	3	3	4	2	5	1	3	4	3	2	2	1	3	4	5	2	2	4	6	2	2	2	3	2	3	4	1	4	3	5	4	4	2	2
101	snake	Colubridae	Sibynophiinae	Scaphiodontophis annulatus	Guatemala Neckband Snake	yes	3	4	3	6	3	3	5	7	5	5	4	5	2	6	1	4	7	4	5	5	1	6	7	7	4	2	5	6	4	4	4	7	2	5	5	4	4	4	5	5	4	1	3
102	snake	Cylindrophiidae	Cylindrophiinae	Cylindrophis lineatus	Blanford's Pipe Snake	yes	6	5	7	7	5	4	5	7	7	6	5	7	4	5	1	7	6	6	6	7	1	6	7	7	6	4	6	6	6	6	6	6	3	7	6	6	6	5	6	7	5	3	3
103	snake	Elapidae	Elapinae	Micrurus surinamensis	Aquatic Coral Snake	yes	5	6	7	7	6	3	4	7	7	6	5	6	3	6	1	7	6	6	6	7	1	5	7	7	6	4	7	7	7	5	5	6	3	7	4	6	7	3	7	6	5	3	7
104	snake	Gerrhopilidae	Gerrhopilinae	Gerrhopilus ater	Black Blindsnake	yes	4	3	1	2	1	2	3	4	1	1	1	3	1	1	1	1	1	2	1	4	1	4	2	5	3	2	2	3	1	3	1	1	4	1	3	1	4	3	4	3	2	1	1
105	snake	Homalopsidae	Homalopsinae	Fordonia leucobalia	Crab-eating Water Snake	yes	3	4	5	5	5	3	3	7	6	5	3	6	3	5	1	5	6	6	6	7	1	6	6	6	6	2	6	6	5	5	4	5	3	7	5	5	3	4	7	5	4	2	5
106	snake	Lamprophiidae	Aparallactinae	Amblyodipsas polylepis	Common Purple-glossed Snake	yes	7	5	7	3	3	3	6	7	3	3	6	3	3	3	1	4	7	5	6	5	2	7	7	6	5	5	2	7	5	1	3	2	5	4	7	3	6	4	7	5	6	3	3
107	snake	Lamprophiidae	Atractaspidinae	Atractaspis microlepidota	Small-Scaled Burrowing Asp	yes	4	7	4	2	2	2	3	5	3	1	2	4	1	2	1	2	1	3	3	4	1	6	3	6	3	2	3	7	1	3	1	1	3	1	3	1	4	3	4	4	3	1	2
108	snake	Lamprophiidae	Lamprophiidae IS	Micrelaps muelleri	Mueller's Two-headed Snake	yes	3	6	4	5	5	3	3	7	5	5	2	6	2	6	1	5	5	3	4	5	1	5	5	6	5	2	5	6	5	2	3	3	3	3	4	5	3	4	6	5	5	2	3
109	snake	Lamprophiidae	Lamprophiinae	Bothrophthalmus lineatus	Red-Black Striped Snake	yes	5	6	6	7	6	3	6	7	6	4	4	6	3	6	1	7	6	3	3	6	1	5	6	7	5	2	6	7	5	4	3	5	3	6	6	5	7	4	7	7	5	3	5
110	snake	Lamprophiidae	Prosymninae	Prosymna frontalis	South-western African Shovel-snout	yes	3	3	5	5	5	3	3	7	5	5	3	5	2	5	1	5	5	3	4	6	1	5	5	6	4	3	5	6	4	4	4	5	3	5	3	3	4	4	6	5	4	2	6
111	snake	Lamprophiidae	Psammophiinae	Dipsina multimaculata	Dwarf Beaked Snake	yes	3	5	5	5	5	3	3	7	5	7	5	4	2	6	1	5	3	3	4	6	1	7	6	6	5	2	5	7	5	5	3	5	2	4	4	5	4	5	7	4	6	2	4
112	snake	Lamprophiidae	Pseudaspidinae	Psammodynastes pulverulentus	Common Mock Viper	yes	4	3	3	6	5	3	5	7	3	5	5	6	1	5	1	6	6	3	3	2	1	4	4	7	2	2	5	6	2	5	3	5	2	1	3	3	5	3	5	4	5	2	2
113	snake	Lamprophiidae	Pseudoxyrhophiinae	Ithycyphus miniatus	Tiny Night Snake	yes	3	3	3	7	4	3	4	6	2	7	2	4	2	4	1	5	2	2	2	2	1	5	5	6	3	2	4	6	3	2	2	3	4	3	4	2	5	3	4	4	4	3	2
114	snake	Leptotyphlopidae	Leptotyphlopinae	Epictia borapeliotes	Caatinga Thread Snake	yes	2	5	2	6	4	3	3	4	5	3	2	5	1	2	1	6	1	3	2	5	1	6	5	6	5	2	3	3	3	3	2	2	3	1	3	3	5	3	6	3	4	1	3
115	snake	Loxocemidae	Loxoceminae	Loxocemus bicolor	Mexican Burrowing Python	yes	4	4	2	3	3	3	2	7	2	2	2	4	2	5	1	3	3	3	5	5	1	5	3	5	3	2	3	6	4	1	3	2	5	1	4	2	4	4	5	4	3	2	5
116	snake	Pareatidae	Pareatinae	Asthenodipsas vertebralis	Mountain Slug Snake	yes	4	5	3	6	5	3	3	7	1	2	2	5	1	5	1	4	5	4	2	3	1	4	4	6	2	3	3	6	4	5	3	3	3	3	3	2	6	3	4	4	3	2	3
117	snake	Pythonidae	Pythoninae	Morelia bredli	Bredli's Python	yes	5	4	7	7	6	4	6	7	5	7	5	7	3	5	1	6	7	5	6	5	1	7	6	6	5	4	6	6	6	5	5	5	3	6	7	6	5	4	6	5	4	3	5
118	snake	Tropidophiidae	Tropidophiinae	Tropidophis melanurus	Cuban Dwarf Boa	yes	4	4	5	5	3	4	4	7	3	6	4	5	2	4	1	4	7	3	4	4	1	5	4	7	2	3	4	6	4	2	2	3	5	2	6	4	4	4	5	6	5	2	2
119	snake	Typhlopidae	Typhlopinae	Afrotyphlops lineolatus	Common Lined Worm Snake	yes	5	3	2	2	3	3	3	7	2	1	2	3	1	2	1	4	3	2	2	4	1	7	4	6	5	2	4	3	2	2	4	2	2	1	5	2	6	3	7	3	5	1	7
120	snake	Uropeltidae	Uropeltinae	Rhinophis blythii	Blyth's Earth Snake	yes	1	3	4	6	3	3	3	6	3	3	1	4	3	1	1	3	1	2	3	5	1	6	5	6	5	2	4	5	5	6	2	3	3	3	3	4	7	2	5	4	4	1	2
121	snake	Viperidae	Azemiopinae	Azemiops feae	Fea's Viper	yes	5	4	7	7	6	3	7	7	5	4	5	7	2	6	1	6	7	5	4	6	1	6	7	7	2	3	6	7	5	4	4	3	3	3	5	6	7	4	7	7	5	2	6
122	snake	Viperidae	Crotalinae	Bothropoides neuwiedi	Jararaca Pintada	yes	4	4	6	6	3	3	4	7	4	5	5	5	2	4	1	6	5	3	4	4	1	7	6	6	3	3	6	7	6	1	4	4	2	5	6	6	5	4	6	5	5	2	5
123	snake	Viperidae	Viperinae	Atheris squamigera	Variable Bush Viper	yes	6	7	7	7	7	3	6	7	4	1	6	7	2	7	1	7	7	5	7	2	5	7	7	7	4	5	7	7	7	2	5	5	2	5	6	6	7	5	7	6	6	3	4
124	snake	Xenodermatidae	Xenodermatinae	Xenodermus javanicus	Javan Dragon Snake	yes	4	5	7	6	3	3	4	7	4	7	4	4	2	5	1	5	7	6	2	5	1	7	6	7	3	2	6	7	5	6	4	5	2	5	3	5	6	2	7	6	6	3	5
125	snake	Xenopeltidae	Xenopeltinae	Xenopeltis unicolor	Sunbeam Snake	yes	6	5	3	4	3	4	3	7	4	6	3	4	2	5	1	5	4	3	5	6	1	6	5	6	4	2	4	7	4	2	4	5	6	4	6	5	4	5	6	4	3	2	7
126	snake	Xenophidiidae	Xenophidiinae	Xenophidion schaeferi	Schaefer's Spinejaw Snake	yes	3	3	4	4	3	3	3	7	2	5	3	4	1	6	1	4	2	3	3	2	1	6	6	6	3	2	3	7	5	3	3	3	2	3	3	3	3	3	6	4	5	2	5
127	snake	Xenotyphlopidae	Xenotyphlopinae	Xenotyphlops mocquardi	Madagascar Blind Snake	yes	4	5	2	1	1	3	1	3	2	2	1	5	1	2	1	2	5	2	2	4	1	4	2	5	3	2	3	3	1	7	1	1	5	1	3	1	4	4	4	2	3	2	2
[truncated: 145 more columns]

## Sheet: e) Respondents
SM2e. Additional data about the respondents that scored Set 2. Some respondents evaluated the sets by all of the measured dimensions, however, because there was a reasonable time delay between each of the evaluations (several months), they are treated as independent. Please note that Set 1 and Set 2 were also evaluated by different respondents.
Fear					Disgust					Beauty
Code	Gender	Age	Biologist		Code	Gender	Age	Biologist		Code	Gender	Age	Biologist
r1	woman	71	no		r1	woman	23	no		r1	man	36	yes
r2	woman	44	no		r2	woman	23	yes		r2	woman	32	yes
r3	man	52	no		r3	woman	44	no		r3	man	25	yes
r4	woman	21	no		r4	man	54	yes		r4	man	54	yes
r5	woman	26	yes		r5	woman	32	no		r5	woman	36	yes
r6	woman	47	yes		r6	woman	26	yes		r6	man	41	no
r7	woman	49	no		r7	woman	47	yes		r7	man	29	no
r8	woman	35	no		r8	woman	21	no		r8	woman	45	no
r9	woman	45	no		r9	woman	28	no		r9	man	73	no
r10	woman	29	no		r10	woman	28	no		r10	woman	23	yes
r11	woman	28	no		r11	man	30	no		r11	woman	37	no
r12	woman	40	no		r12	woman	31	no		r12	woman	33	yes
r13	woman	21	no		r13	woman	19	no		r13	woman	43	no
r14	woman	27	no		r14	woman	50	no		r14	woman	24	yes
r15	man	30	no		r15	woman	21	no		r15	woman	26	no
r16	woman	19	no		r16	woman	20	no		r16	woman	30	yes
r17	woman	21	yes		r17	woman	24	yes		r17	woman	26	yes
r18	woman	21	no		r18	woman	51	no		r18	woman	27	yes
r19	woman	20	no		r19	woman	59	no		r19	woman	25	yes
r20	woman	19	yes		r20	woman	60	no		r20	man	34	no
r21	woman	27	no		r21	man	39	no		r21	woman	24	yes
r22	woman	59	no		r22	woman	71	no		r22	woman	27	yes
r23	woman	34	no		r23	woman	40	no		r23	woman	35	yes
r24	woman	60	no		r24	woman	38	yes		r24	woman	47	yes
r25	woman	38	no		r25	woman	33	no		r25	woman	36	no
r26	man	39	no		r26	woman	42	no		r26	woman	23	yes
r27	woman	32	no		r27	woman	57	no		r27	woman	25	yes
r28	woman	43	no		r28	woman	47	yes		r28	woman	47	no
r29	woman	19	no		r29	woman	47	no		r29	woman	30	yes
r30	woman	38	yes		r30	woman	47	no		r30	woman	33	yes
r31	woman	65	no		r31	man	30	no		r31	woman	49	no
r32	woman	40	no		r32	woman	23	yes		r32	woman	56	no
r33	woman	57	no		r33	man	27	yes		r33	woman	27	no
r34	woman	43	no		r34	woman	21	no		r34	woman	54	no
r35	woman	28	no		r35	woman	23	no		r35	woman	23	no
r36	woman	26	no		r36	woman	27	yes		r36	man	36	yes
r37	woman	24	yes		r37	woman	23	no		r37	man	19	no
r38	woman	19	no		r38	man	27	no		r38	woman	32	no
r39	woman	34	no		r39	woman	31	yes		r39	man	43	no
r40	woman	23	no		r40	woman	22	no		r40	woman	32	no
r41	man	40	yes		r41	woman	21	no		r41	man	40	no
r42	woman	47	no		r42	woman	23	no		r42	woman	35	no
r43	man	30	no		r43	woman	21	no		r43	woman	47	no
r44	woman	25	no		r44	woman	20	no		r44	man	36	no
r45	woman	23	no		r45	man	20	no		r45	man	32	no
r46	woman	27	no		r46	man	55	yes		r46	woman	30	no
r47	woman	19	no		r47	woman	88	no		r47	man	52	no
r48	woman	21	no		r48	woman	27	no		r48	woman	59	no
r49	woman	27	yes		r49	woman	23	yes		r49	woman	25	no
r50	man	24	no		r50	woman	24	yes		r50	woman	57	no
r51	woman	23	no		r51	woman	21	no		r51	woman	28	no
r52	woman	31	yes		r52	woman	24	no		r52	woman	47	no
r53	woman	31	no		r53	man	25	no		r53	woman	25	no
r54	woman	22	no		r54	man	20	no		r54	man	26	yes
r55	woman	23	no		r55	woman	19	no		r55	woman	47	no
r56	woman	21	no		r56	woman	20	yes		r56	woman	24	no
r57	woman	20	no		r57	woman	22	yes		r57	woman	37	no
r58	man	19	yes		r58	man	23	yes		r58	woman	45	no
r59	woman	88	no		r59	woman	21	no		r59	woman	28	no
r60	woman	27	no		r60	woman	29	no		r60	woman	40	no
r61	woman	23	yes		r61	woman	57	no		r61	woman	27	no
r62	woman	55	no		r62	woman	28	no		r62	woman	18	yes
r63	man	28	yes		r63	woman	23	yes		r63	woman	42	no
r64	woman	24	yes		r64	woman	51	no		r64	woman	25	no
r65	woman	21	no		r65	woman	26	yes		r65	woman	35	no
r66	woman	21	no		r66	woman	19	no		r66	woman	37	no
r67	woman	31	no		r67	man	25	no		r67	woman	29	no
r68	woman	24	no		r68	woman	23	no		r68	woman	53	no
r69	man	25	no		r69	woman	21	no		r69	woman	63	no
r70	man	20	no		r70	woman	24	no		r70	woman	34	no
r71	woman	19	no		r71	man	29	yes		r71	man	27	no
r72	woman	20	yes		r72	woman	24	yes		r72	woman	22	no
r73	woman	22	yes		r73	woman	20	no		r73	man	33	no
r74	man	23	yes		r74	woman	26	yes		r74	man	25	yes
r75	woman	21	no		r75	man	55	no		r75	man	47	no
r76	woman	29	no		r76	woman	25	yes		r76	woman	38	no
r77	woman	29	no		r77	woman	28	yes		r77	woman	20	no
r78	woman	57	no		r78	man	19	no		r78	woman	27	no
r79	woman	28	no		r79	woman	26	yes		r79	woman	21	no
r80	woman	51	no		r80	woman	23	yes		r80	woman	26	yes
r81	man	53	yes		r81	woman	39	no		r81	woman	20	no
r82	woman	22	yes		r82	woman	20	no		r82	man	45	yes
r83	woman	26	yes		r83	woman	25	no		r83	woman	32	no
r84	man	25	no		r84	woman	24	no		r84	woman	22	no
r85	woman	23	no		r85	woman	25	no		r85	man	28	no
r86	man	51	no		r86	woman	21	yes		r86	woman	31	no
r87	woman	31	yes		r87	woman	30	yes		r87	woman	27	no
r88	woman	21	no		r88	woman	29	no		r88	man	35	yes
r89	woman	26	no		r89	woman	19	no		r89	woman	25	no
r90	woman	24	no		r90	woman	39	yes		r90	woman	35	no
r91	man	29	yes		r91	woman	29	yes		r91	man	25	no
r92	woman	24	yes		r92	woman	39	no		r92	man	33	no
r93	woman	26	yes		r93	woman	24	yes		r93	woman	25	no
r94	man	55	no		r94	woman	27	yes		r94	woman	19	no
r95	woman	53	no		r95	woman	26	yes		r95	woman	29	no
r96	woman	25	yes		r96	woman	24	yes		r96	man	28	no
r97	woman	28	no		r97	man	22	no		r97	woman	34	no
r98	man	19	no		r98	woman	25	no		r98	man	28	no
r99	woman	25	yes		r99	woman	26	yes		r99	man	21	no
r100	woman	23	yes		r100	woman	20	yes		r100	woman	21	no
r101	woman	27	no		r101	woman	24	yes		r101	woman	22	no
r102	woman	39	no		r102	woman	21	no		r102	man	26	no
r103	woman	20	no		r103	woman	26	no		r103	woman	18	no
r104	woman	25	no		r104	woman	19	no		r104	man	25	yes
r105	woman	24	no		r105	woman	29	no		r105	woman	43	no
r106	woman	25	no		r106	man	27	no		r106	woman	21	no
r107	man	23	no		r107	woman	28	no		r107	woman	19	no
r108	woman	21	yes		r108	woman	20	no		r108	woman	28	no
r109	man	30	no		r109	woman	21	no		r109	woman	20	no
r110	woman	18	no		r110	woman	26	no		r110	woman	28	no
r111	woman	24	no		r111	woman	34	no		r111	woman	30	no
r112	woman	25	no		r112	woman	40	yes		r112	woman	36	no
r113	woman	21	yes		r113	man	21	no		r113	woman	23	no
r114	woman	30	yes		r114	woman	25	yes		r114	man	37	no
r115	woman	24	no		r115	woman	29	no		r115	woman	47	no
r116	woman	19	no		r116	man	22	yes		r116	man	29	no
r117	woman	39	yes		r117	woman	26	yes		r117	man	51	no
r118	woman	20	no		r118	woman	42	no		r118	woman	22	no
r119	woman	29	yes		r119	man	24	no		r119	woman	25	no
r120	woman	39	no		r120	woman	28	no		r120	woman	30	no
r121	woman	24	yes		r121	woman	28	no		r121	woman	24	no
r122	woman	27	yes		r122	woman	24	no		r122	woman	27	yes
r123	woman	26	yes		r123	woman	24	yes		r123	woman	23	no
r124	man	21	no		r124	woman	38	yes		r124	woman	23	no
r125	woman	24	yes		r125	woman	24	yes		r125	woman	31	yes
r126	man	22	no		r126	man	40	no		r126	woman	34	no
r127	woman	31	no		r127	woman	26	no		r127	woman	25	yes
r128	woman	25	no		r128	woman	30	no		r128	woman	21	no
r129	woman	26	yes		r129	man	52	no		r129	woman	36	no
r130	woman	20	yes		r130	woman	23	yes		r130	woman	24	yes
r131	woman	24	yes		r131	woman	20	no		r131	man	15	no
r132	woman	21	no		r132	man	34	yes		r132	man	22	no
r133	woman	26	no		r133	woman	24	no		r133	woman	27	no
r134	woman	19	no		r134	man	40	yes		r134	woman	21	no
r135	woman	29	no		r135	woman	31	yes		r135	woman	57	no
r136	woman	31	no		r136	woman	22	yes		r136	woman	26	no
r137	man	40	yes		r137	woman	19	no		r137	woman	32	no
r138	man	27	no		r138	woman	26	no		r138	man	39	no
r139	woman	21	no		r139	man	30	no		r139	woman	27	no
r140	woman	25	no		r140	woman	27	yes		r140	woman	32	no
r141	woman	28	no		r141	woman	22	no		r141	woman	26	no
r142	woman	23	yes		r142	woman	26	no		r142	man	23	no
r143	man	40	yes		r143	woman	26	no		r143	woman	28	yes
r144	woman	20	no							r144	woman	46	no
r145	woman	21	no							r145	woman	53	no
r146	woman	26	no							r146	woman	31	yes
r147	woman	34	no							r147	man	33	no
r148	man	21	no							r148	man	22	no
r149	woman	25	yes							r149	man	16	no
r150	man	22	yes							r150	woman	39	no
r151	woman	26	yes							r151	man	23	no
r152	woman	42	no							r152	woman	30	yes
r153	woman	21	no							r153	woman	30	yes
r154	man	24	no							r154	woman	72	no
r155	woman	28	no							r155	woman	39	yes
r156	man	40	no							r156	woman	20	no
r157	woman	23	yes							r157	man	19	no
r158	woman	28	no							r158	woman	21	no
r159	woman	24	no							r159	woman	22	no
r160	man	26	yes							r160	woman	40	no
r161	man	22	no							r161	woman	26	yes
r162	woman	24	yes							r162	woman	28	yes
r163	woman	38	yes							r163	man	23	no
r164	woman	24	yes							r164	woman	19	no
r165	man	40	yes							r165	woman	28	no
r166	woman	28	no							r166	man	51	no
r167	woman	26	no							r167	woman	26	no
r168	woman	30	no							r168	woman	23	no
r169	woman	29	no							r169	woman	19	no
r170	woman	23	yes							r170	woman	30	no
r171	woman	20	no							r171	woman	31	yes
r172	man	34	yes							r172	woman	25	yes
r173	woman	24	no							r173	woman	29	yes
r174	woman	24	no							r174	woman	27	yes
r175	man	40	yes							r175	woman	22	no
r176	woman	31	yes							r176	man	22	yes
r177	woman	22	yes							r177	woman	42	no
r178	woman	19	no							r178	woman	28	no
r179	woman	28	no							r179	woman	22	no
r180	man	21	yes							r180	woman	20	no
r181	man	32	no							r181	woman	19	no
r182	man	30	no							r182	woman	27	yes
r183	woman	26	no							r183	woman	20	no
r184	woman	26	no							r184	man	23	yes
										r185	woman	25	yes
										r186	man	52	no
										r187	woman	23	no
										r188	woman	61	no

## Sheet: f)Source
SM2f. List of the sources and authors of the photos used for the stimuli in Set 1. Please note that in the study, the pictures were standardized in terms of unified (white) background, contrast, size, and direction the animal faces.
Nr.	Kod	Family	Subfamily	Species	English name	Legless	Author of the photo	Source
1	lizard	Agamidae	Agaminae	Acanthocercus atricollis	Blue-headed Tree Agama	no	Martin Grimm	https://www.flickr.com/photos/mgrimm82/6487595749/in/album-72157628049297417/
2	lizard	Agamidae	Amphibolurinae	Caimanops amphiboluroides	Mulga Dragon	no	Jordan Vos	https://www.flickr.com/photos/27897324@N07/7673799324/in/album-72157630812973440/
3	lizard	Agamidae	Draconinae	Phoxophrys cephalum	Mocquard's Eyebrow Lizard	no	unknown	https://hiveminer.com/Tags/cicak,hutan/Recent
4	lizard	Agamidae	Hydrosaurinae	Hydrosaurus amboinensis	Sailfin Lizard	no	Pedro Bernardo	https://www.flickr.com/photos/bernardoph/6406583459/in/album-72157627625096902/
5	lizard	Agamidae	Leiolepidinae	Leiolepis ngovantrii	Ngo Van Tri’s Lady Butterfly Lizard	no	Hà Nguyễn	https://baomoi.com/soi-loai-bo-sat-trinh-nu-bat-can-con-duc-chi-co-o-vn/c/28813566.epi#&gid=1&pid=2
6	lizard	Agamidae	Uromastycinae	Uromastyx geyri	Geyr’s Spiny-tailed Lizard	no	unknown	http://dreamaquatic.com/da-lizard-geyri-yellow-uromastyx.html
7	lizard	Anguidae	Anguinae	Ophisaurus compressus	Island Glass Lizard	yes	J.D. Willson	https://asih.org/resources/image-bank/ophisaurus-compressus
8	lizard	Anguidae	Diploglossinae	Diploglossus monotropis	Rainbow Galliwasp	no	unknown	http://members.tripod.com/exotic_etc/gilliwasp.gif
9	lizard	Anguidae	Gerrhonotinae	Elgaria multicarinata	Southern Alligator Lizard	no	Gary Nafis	http://www.californiaherps.com/lizards/images/emmulticarinatacc211.jpg
10	lizard	Anniellidae	Anniellinae	Anniella campi	Southern Sierra Legless Lizard	yes	Will Flaxington	https://calphotos.berkeley.edu/cgi/img_query?enlarge=0000+0000+0411+1857
11	lizard	Carphodactylidae	Carphodactylinae	Carphodactylus laevis	Chameleon Gecko	no	Matthew McInthosh	https://www.flickr.com/photos/39576988@N06/6890472253/in/album-72157626385894136/
12	lizard	Cordylidae	Cordylinae	Cordylus giganteus	Giant Girdled Lizard	no	Joachim S. Müller	https://www.flickr.com/photos/joachim_s_mueller/347018782/
13	lizard	Cordylidae	Platysaurinae	Platysaurus broadleyi	Augrabies Flat Lizard	no	Bernard Dupont	https://commons.wikimedia.org/wiki/File:Broadley's_Flat_Lizard_%28Platysaurus_broadleyi%29_male_%286437292371%29.jpg
14	lizard	Corytophanidae	Corytophaninae	Laemanctus longipes	Eastern Casquehead Iguana	no	Kristýna Šifnerová	https://jaona.webgarden.cz/rubriky/galerie/laemanctus-longipes:1
15	lizard	Crotaphytidae	Crotaphytinae	Gambelia sila	Blunt-nosed Leopard Lizard	no	Gary Nafis	http://www.californiaherps.com/lizards/images/gsilaslo6085.jpg
16	lizard	Dactyloidae	Dactyloinae	Anolis cybotes	Large-headed Anole	no	Jake Scott	https://www.flickr.com/photos/tamers1/6995444409/
17	lizard	Dibamidae	Dibaminae	Dibamus novaeguineae	New Guinea Blind Earless Skink	yes	Rafe Brown	https://biodiversity.ku.edu/blog?page=21
18	lizard	Diplodactylidae	Diplodactylinae	Naultinus gemmeus	Jewelled Gecko	no	Paddy Ryan	https://calphotos.berkeley.edu/cgi/img_query?enlarge=0000+0000+1206+0197
19	lizard	Eublepharidae	Eublepharinae	Goniurosaurus luii	Chinese Leopard gecko	no	Thor Hakonsen	http://getyourimage.club/resize-april-29.html
20	lizard	Gekkonidae	Gekkoninae	Cyrtodactylus hoskini	Hoskin's Ring-tailed Gecko	no	Stewart Macdonald	https://www.flickr.com/photos/smacdonald/8959544428/
21	lizard	Gerrhosauridae	Gerrhosaurinae	Gerrhosaurus nigrolineatus	Black-lined Plated Lizard	no	Twan Leenders	https://calphotos.berkeley.edu/cgi/img_query?enlarge=0000+0000+0210+1364
22	lizard	Gerrhosauridae	Zonosaurinae	Tracheloptychus petersi	Peters' Keeled Cordylid	no	Lubomír Klátil	https://www.biolib.cz/cz/image/id229355/
23	lizard	Gymnophthalmidae	Alopoglossinae	Ptychoglossus festae	Peracca's Largescale Lizard	no	Arashi	http://uchiha-sasuke-a-orochimaru.blog.cz/en/1602/ptychoglossus-festae
24	lizard	Gymnophthalmidae	Cercosaurinae	Placosoma cordylinum	Tschudi's Lizard	no	Mauro Teixeira Jr.	https://calphotos.berkeley.edu/cgi/img_query?enlarge=0000+0000+1109+1741
25	lizard	Gymnophthalmidae	Ecpleopinae	Leposoma guianense	Spectacled Lizard	no	Frank Canon	https://www.flickr.com/photos/55114263@N00/12919113805/in/album-72157641835238265/
26	lizard	Gymnophthalmidae	Gymnophthalminae	Acratosaura mentalis	Amaral's Colobosaura	no	Mauro Teixeira Jr.	https://calphotos.berkeley.edu/cgi/img_query?enlarge=0000+0000+0418+2559
27	lizard	Gymnophthalmidae	Rhachisaurinae	Rhachisaurus brachylepis	Dixon's Anotosaura	no	Mauro Teixeira Jr.	https://calphotos.berkeley.edu/cgi/img_query?enlarge=0000+0000+1208+3012
28	lizard	Helodermatidae	Helodermatinae	Heloderma suspectum	Gila Monster	no	Milan Kořínek	https://www.biolib.cz/cz/taxonimage/id27428/?taxonid=310663
29	lizard	Hoplocercidae	Hoplocercinae	Morunasaurus annularis	Ringed Spinytail Iguana	no	Santiago R. Hernández-Gaón	https://cz.pinterest.com/pin/432838214163024499/
30	lizard	Chamaeleonidae	Brookesinae	Brookesia decaryi	Spiny Leaf Chameleon	no	Daniel Austin	https://madagascar-photography.com/photos/lizards/#jp-carousel-360
31	lizard	Chamaeleonidae	Chamaeleoninae	Kinyongia fischeri	Fischer's Chameleon	no	Aleš Kocourek	https://commons.wikimedia.org/wiki/File:Chameleon_-_Tanzania_-_Usambara_Mountains.jpg
32	lizard	Iguanidae	Iguaninae	Iguana delicatissima	Lesser Antillean Iguana	no	unknown	http://www.sosiguana.org/Portals/15/Documents/Iguana%20leaflet%20STENAPA.pdf
33	lizard	Lacertidae	Gallotinae	Gallotia stehlini	Gran Canaria Giant Lizard	no	Francisco Cabrera	https://www.flickr.com/photos/franciscoelfisco/4864006698/
34	lizard	Lacertidae	Lacertinae	Ichnotropis squamulosa	Common Rough-scaled Lizard	no	A. Coetzer	http://www.sareptiles.co.za/gallery/albums/userpics/11797/Lephalale_sml_6.JPG
35	lizard	Lanthanotidae	Lanthanotinae	Lanthanotus borneensis	Borneo Earless Monitor	no	Geoff Clarke	https://photobucket.com/gallery/user/Lerxst2112/media/cGF0aDovMzE5OTY2XzU2MjgwMjQ3MDQxODcwNV8xMjAzNzQ3OTc3X24uanBn/?ref=
36	lizard	Leiocephalidae	Leiocephalinae	Leiocephalus personatus	Haitian Curlytail Lizard	no	Jake Scott	https://www.flickr.com/photos/tamers1/5527683506/
37	lizard	Leiosauridae	Enyaliidae	Urostrophus vautieri	Brazilian Steppe Iguana	no	Renato Gaiga	https://www.flickr.com/photos/renato_gaiga/6548503077
38	lizard	Leiosauridae	Leiosaurinae	Diplolaemus darwinii	Darwin's Iguana	no	Mathias Aybar	http://ar.geoview.info/matuasto_ii_diplolaemus_darwini,7801094p
39	lizard	Liolaemidae	Liolaeminae	Liolaemus monticola	Peak Tree Iguana	no	Daniel Martinez Piña	https://www.flickr.com/photos/martinezpina/5426347075/
40	lizard	Opluridae	Oplurinae	Chalarodon madagascariensis	Madagascar iguana	no	Bernard Dupont	https://www.flickr.com/photos/berniedup/9568875779
41	lizard	Phrynosomatidae	Phrynosomatinae	Cophosaurus texanus	Greater Earless Lizard	no	Ives Hadley	http://www.historylines.net/img/Summer_2009/big/Colorful_Lizard_Guadalupe.jpg
42	lizard	Phyllodactylidae	Phyllodactylinae	Thecadactylus solimoensis	Southern Turnip-tailed Gecko	no	Jake Scott	https://www.flickr.com/photos/tamers1/8445223959/
43	lizard	Polychrotidae	Polychrotinae	Polychrus acutirostris	Brazilian Bush Anole	no	Renato Gaiga	https://www.flickr.com/photos/renato_gaiga/8669894202/
44	lizard	Pygopodidae	Pygopodinae	Aprasia striolata	Striated Worm-lizard	yes	Geoff Heard	https://gwheardresearch.files.wordpress.com/2013/02/28a-striolata.jpg
45	lizard	Scincidae	Acontinae	Acontias cregoi	Cregoe's Legless Skink	yes	Samiksha Jaiswal	https://alchetron.com/Typhlosaurus#demo
46	lizard	Scincidae	Lygosominae I	Lipinia vittigera	Yellow-striped Tree Skink	no	Chan Kwok Wai	https://florafaunaweb.nparks.gov.sg/Special-Pages/animal-detail.aspx?id=843
47	lizard	Scincidae	Lygosominae II	Eulamprus tigrinus	Yellow-blotched Forest-skink	no	Stewart Macdonald	https://www.flickr.com/photos/smacdonald/7471619758
48	lizard	Scincidae	Lygosominae III	Eutropis multifasciata	Many-lined Sun Skink	no	Baudilio Rebollo Fernández	https://www.flickr.com/photos/budilord/8074910233/in/album-72157626007666286/
49	lizard	Scincidae	Lygosominae IV	Lygosoma haroldyoungi	Banded Supple Skink	no	Thomas Calame	https://www.flickr.com/photos/thomascalame/4909178339
50	lizard	Scincidae	Scincinae	Plestiodon anthracinus	Coal Skink	no	Pierson Hill	https://www.flickr.com/photos/nclarkii/2763257430
51	lizard	Shinisauridae	Shinisaurinae	Shinisaurus crocodilurus	Chinese Crocodile Lizard	no	Spacebirdy	https://commons.wikimedia.org/wiki/File:Shinisaurus_crocodilurus_-_Tiergarten_Sch%C3%B6nbrunn_3.jpg
52	lizard	Sphaerodactylidae	Sphaerodactylinae	Euleptes europaea	European Leaf-toed Gecko	no	Frangini Giuliano	https://www.floraitaliae.actaplantarum.org/download/file.php?id=62792&sid=7acf124a0419e121e745dac213a507da
53	lizard	Teiidae	Teiinae	Aspidoscelis sonorae	Sonoran Spotted Whiptail	no	Alice Abela	https://www.flickr.com/photos/44150996@N06/4912803712/in/album-72157623373649323/
54	lizard	Teiidae	Tupinambinae	Salvator merianae	Argentine Black and White Tegu	no	Jake Scott	https://www.flickr.com/photos/tamers1/7854492490/
55	lizard	Tropiduridae	Tropidurinae	Uracentron azureum	Green Thornytail Iguana	no	Matthijs Kuijpers	http://www.reptiles4all.com/?search=Iguanid
56	lizard	Varanidae	Varaninae	Varanus komodoensis	Komodo Dragon	no	Harold Stiver	http://www.ontfin.com/Word/komodo-dragon-varanus-komodoensis/
57	lizard	Xantusiidae	Cricosaurinae	Cricosaura typica	Cuban Night Lizard	no	Jan Hříbal	http://m.chipojo.webnode.cz/album/fotogalerie/a028-0065-jpg/
58	lizard	Xantusiidae	Xantusiinae	Xantusia henshawi	Granite Night Lizard	no	Gary Nafis	http://www.californiaherps.com/lizards/images/xhenshawirc5084.jpg
59	lizard	Xenosauridae	Xenosaurinae	Xenosaurus platyceps	Flathead Knob-scaled Lizard	no	Timothy Burkhardt	https://calphotos.berkeley.edu/cgi/img_query?enlarge=0000+0000+0211+1906
60	worm lizard	Amphisbaenidae	Amphisbaeninae	Amphisbaena fuliginosa	Speckled Worm Lizard	yes	Renato Gaiga	https://www.flickr.com/photos/renato_gaiga/5983340570
61	worm lizard	Bipedidae	Bipedinae	Bipes biporus	Mexican Mole Lizard	yes	Gerardo Marrón	https://www.flickr.com/photos/80288319@N02/11851647904/
62	worm lizard	Blanidae	Blaninae	Blanus strauchi	Turkish Worm Lizard	yes	Benny Trapp	https://commons.wikimedia.org/wiki/File:BennyTrapp_T%C3%BCrkische_Netzw%C3%BChle_Blanus_strauchi.jpg
63	worm lizard	Cadeidae	Cadeinae	Cadea blanoides	Cuban Spotted Amphisbaena	yes	S. Blair Hedges	http://www.kingsnake.com/westindian/cadeablanoides1.JPG
64	worm lizard	Rhineuridae	Rhineurinae	Rhineura floridana	Florida Worm Lizard	yes	Daniel D. Dye	https://www.flickr.com/photos/44988140@N03/11427459076/
65	worm lizard	Trogonophiidae	Trogonophiinae	Diplometopon zarudnyi	Zarudny's Worm Lizard	yes	S. Afarraj	https://twitter.com/7aari30/status/1066755617656881152?lang=cs
66	tuatara	Sphenodontidae	Sphenodontinae	Sphenodon punctatus	Tuatara	no	Sid Mosdell	https://www.flickr.com/photos/sidm/5205719005/in/album-72157627703906501/
67	crocodile	Alligatoridae	Alligatorinae	Caiman crocodilus	Spectacled Caiman	no	jlcrucif (nick)	https://www.flickr.com/photos/jlcrucif/3623672968/
68	crocodile	Crocodylidae	Crocodylinae	Osteolaemus tetraspis	Dwarf Crocodile	no	benjimc2011 (nick)	https://www.flickr.com/photos/68437765@N08/6229893759/
69	crocodile	Gavialidae	Gavialinae	Gavialis gangeticus	Gharial	no	Pandiyan V	https://www.flickr.com/photos/pandiyan/46133559/
70	turtle	Carettochelyidae	Carettochelyinae	Carettochelys insculpta	Pig-nosed Turtle	no	R. A. Hill	http://niederlande-infos.info/94729-baby-fly-river-turtle.htm
71	turtle	Dermatemydidae	Dermatemydinae	Dermatemys mawii	Central American River Turtle	no	unknown	https://archive.li/wDWef/cfee4714ce03d00d0b4ed381e1031e613701ba2f
72	turtle	Dermochelyidae	Dermochelyinae	Dermochelys coriacea	Leatherback Sea Turtle	no	kyleshadowcorpse (nick)	https://specialshell.files.wordpress.com/2013/10/leatherback-seaturtle2.jpg
73	turtle	Emydidae	Emydinae	Malaclemys terrapin	Diamondback Terrapin	no	Rick Rickman	http://www.wbcbnews.com/wp-content/uploads/2019/02/Malaclemys_terrapin_-_journal.pone_.0027373.g003.png
74	turtle	Geoemydidae	Geoemydinae	Cyclemys atripons	Black-Bridged Leaf Turtle	no	Koulang Chey	http://thaiturtles.org/turtle_species.html
75	turtle	Chelidae	Chelinae	Rhinemys rufipes	Red-footed Side-necked Turtle	no	Jason Folt	http://www.buckeyeherps.com/images/brazil/rufipes_bra_2a_b.jpg
76	turtle	Cheloniidae	Cheloniinae	Chelonia mydas	Green Sea Turtle	no	Bernard Dupont	https://fr.wikipedia.org/wiki/Fichier:Green_Turtle_%28Chelonia_mydas%29_%288504162944%29.jpg
77	turtle	Chelydridae	Chelydrinae	Chelydra serpentina	Common Snapping Turtle	no	Greg Schechter	https://commons.wikimedia.org/wiki/File:Common_Snapping_Turtle_%28Chelydra_serpentina%29_-_Flickr_-_GregTheBusker.jpg
78	turtle	Kinosternidae	Kinosterninae	Kinosternon subrubrum	Eastern Mud Turtle	no	Jake Scott	https://www.flickr.com/photos/tamers1/3984966997/in/album-72157622523806894/
79	turtle	Pelomedusidae	Pelomedusinae	Pelomedusa subrufa	Helmeted Turtle	no	Josh Hunkele	http://www.pelomedusa.com/
80	turtle	Podocnemididae	Podocnemidinae	Podocnemis unifilis	Yellow-spotted River Turtle	no	Joe	https://www.flickr.com/photos/shoelessjoe/2124724896/
81	turtle	Testudinidae	Testudininae	Dipsochelys dussumieri	Aldabra Giant Tortoise	no	Yotcmdr (nick)	https://commons.wikimedia.org/wiki/File:Giant_Tortoise.JPG
82	turtle	Trionychidae	Trionychinae	Nilssonia hurum	Peacock Soft-shelled Turtle	no	unknown	https://cz.pinterest.com/pin/851039660808657827/
83	snake	Acrochordidae	Acrochordinae	Acrochordus granulatus	Marine File Snake	yes	Stewart Macdonald	https://www.flickr.com/photos/smacdonald/8959528296/in/photolist-eDHVBN-dvmKK9-dvmKNu-d5kvoy-WgJL1W-271M93H-FqQwSf-2eM7n4e-2eaEnQQ-bwCFUF-pvTL4F-jSi4T6-oRzPNc-2dUeaYe-2ffutkg-24CHx3i-5CzvJj-eXRsWi-jShimc-eY3ScU-T6KxUW-4zZEz4-24Kim7r-9qf9wn-dRWHVu-Tp3FB3-d5kvA9-d5kvcw-d5kv3d-6GE8Fa-4A4VjE-d5kvVG-dvLw3M-4A4Vv5-4zZEvV-7nxwu1-4A4VAu-dvS61b-cfzwFG-eXRsKM-FjJz9H-d5kweo-2fbJJc-2fhcZMv-d5kvKj-PQZfzA-7Q6R…
84	snake	Aniliidae	Aniliinae	Anilius scytale	Coral Cylinder Snakes	yes	Carl Franklin	http://taxondiversity.fieldofscience.com/2011/06/serpentes.html
85	snake	Anomalepidae	Anomalepinae	Liotyphlops albirostris	Whitenose Blind Snake	yes	Juan Camilo Arredondo	http://aprendeenlinea.udea.edu.co/ova/?q=node/416
86	snake	Anomochilidae	Anomochilinae	Anomochilus leonardi	Leonard's Pipe Snake	yes	Michigan Science Art	https://animaldiversity.org/accounts/Anomochilidae/pictures/collections/contributors/Grzimek_herps/Anomochilidae/Anomochilus_leonardi/
87	snake	Boidae	Boinae	Epicrates crassus	Eastern Raibown Boa	yes	Paulo Sérgio Bernarde	http://www.herpetofauna.com.br/Ecrassus.jpg
88	snake	Boidae	Candoiinae	Candoia carinata	Pacific Ground Boa	yes	JC Schou	http://www.biopix.com/candoia-carinata-paulsoni_photo-25865.aspx
89	snake	Boidae	Erycinae	Eryx jayakari	Arabian Sand Boa	yes	Chris Harrison	https://pbase.com/image/112719830
90	snake	Boidae	Sanziniinae	Acrantophis dumerili	Dumeril's boa	yes	Milan Kořínek	https://www.biolib.cz/cz/taxonimage/id217359/?taxonid=58401&type=1
91	snake	Boidae	Ungaliophiinae	Charina bottae	Northern Rubber Boa	yes	Gary Nafis	http://www.californiaherps.com/snakes/images/cbbottaemp406rh.jpg
92	snake	Bolyeridae	Bolyerinae	Casarea dussumieri	Round Island Ground Boa	yes	Bill Love	https://tonysdesk.files.wordpress.com/2009/03/img_1697.jpg
93	snake	Calabariidae	Calabariinae	Calabaria reinhardtii	Calabar Ground Python	yes	Curtis	https://www.flickr.com/photos/75771204@N03/7167921000/
94	snake	Colubridae	Calamariinae	Calamaria lumbricoidea	Variable Reed Snake	yes	unknown	https://1.bp.blogspot.com/-Aq65S6ytin4/VXlT1owkLjI/AAAAAAAAA1g/M-77DQOhqW4/s640/9426688287_27562d58d4_o.jpg
95	snake	Colubridae	Colubridae IS	Rhabdops olivaceus	Olive Trapezoid Snake	yes	Hemant Ogale	https://www.indianreptiles.org/sp/892/Rhabdops-aquaticus
96	snake	Colubridae	Colubrinae	Rhadinophis frenatum	Rein Snake	yes	Chung Wei You	https://www.snakesoftaiwan.com/Rhadinophis%20frenatum/Rhadinophis%20frenatum-Chungweiyou.jpg
97	snake	Colubridae	Dipsadinae	Phimophis guianensis	Troschel's Pampas Snake	yes	Luis Alejandro Rodriguez J.	https://calphotos.berkeley.edu/cgi/img_query?enlarge=0000+0000+1211+0421
98	snake	Colubridae	Grayiinae	Grayia tholloni	Tholloni's African Water Snake	yes	unknown	https://enzou.exblog.jp/iv/detail/?s=19245661&i=201307%2F11%2F63%2Fd0132063_18123422.jpg
99	snake	Colubridae	Natricinae	Amphiesma sieboldii	Siebold’s Keelback	yes	Sachin Rai	landofthewild.com
100	snake	Colubridae	Pseudoxenodontinae	Plagiopholis styani	Chinese Mountain Snake	yes	unknown	http://blog.sina.com.tw/30839/article.php?pbgid=30839&entryid=587892
101	snake	Colubridae	Sibynophiinae	Scaphiodontophis annulatus	Guatemala Neckband Snake	yes	Juan C. Arredondo	http://reptile-database.reptarium.cz/species?genus=Scaphiodontophis&species=annulatus
102	snake	Cylindrophiidae	Cylindrophiinae	Cylindrophis lineatus	Blanford's Pipe Snake	yes	Chien C. Lee	https://www.flickr.com/photos/25872797@N02/32407641871
103	snake	Elapidae	Elapinae	Micrurus surinamensis	Aquatic Coral Snake	yes	Jake Scott	https://www.flickr.com/photos/tamers1/8448813257/in/album-72157636450572534/
104	snake	Gerrhopilidae	Gerrhopilinae	Gerrhopilus ater	Black Blindsnake	yes	Sanjaya Kanishka	http://snakesofsrilanka.blogspot.com/2018/04/jans-worm-snake-gerrhopilus-mirus-jan.html
105	snake	Homalopsidae	Homalopsinae	Fordonia leucobalia	Crab-eating Water Snake	yes	Brendan Schembri	http://www.arod.com.au/arod/reptilia/Squamata/Homalopsidae/Fordonia/leucobalia
106	snake	Lamprophiidae	Aparallactinae	Amblyodipsas polylepis	Common Purple-glossed Snake	yes	Xavier Glaudas	https://xavierglaudas.wordpress.com/pictures/southafrica/dsc_0399-r/
107	snake	Lamprophiidae	Atractaspidinae	Atractaspis microlepidota	Small-Scaled Burrowing Asp	yes	Jergen Gebhart	https://photobucket.com/gallery/user/mountainrattler/media/cGF0aDovMTQtNV96cHMyMTRjZDUzMi5qcGc=/?ref=
108	snake	Lamprophiidae	Lamprophiidae IS	Micrelaps muelleri	Mueller's Two-headed Snake	yes	Moshe Klukowski	https://www.flickr.com/photos/54302606@N07/5028553923/in/photolist-5jErHn-G7wVKp-4Z9V4B-aae2bb-27ss2Zw-27ss3DN-ed7iV3-acnJ7B-8EmDTz-aagqbC-aagnYo-aadAhi-aagoZ3-aadwxr-aagkm3-7ZK2hg-VDTFsw-VR7Ppf
109	snake	Lamprophiidae	Lamprophiinae	Bothrophthalmus lineatus	Red-Black Striped Snake	yes	Konrad Mebert	https://www.flickr.com/photos/7929115@N04/11914586154
110	snake	Lamprophiidae	Prosymninae	Prosymna frontalis	South-western African Shovel-snout	yes	Paul Freed	http://reptile-database.reptarium.cz/species?genus=Prosymna&species=frontalis
111	snake	Lamprophiidae	Psammophiinae	Dipsina multimaculata	Dwarf Beaked Snake	yes	Bernard Dupont	https://commons.wikimedia.org/wiki/File:Juvenile_Mole_Snake_%28Pseudaspis_cana%29_%286880943452%29.jpg
112	snake	Lamprophiidae	Pseudaspidinae	Psammodynastes pulverulentus	Common Mock Viper	yes	Zaharil Dzulkafly	https://www.flickr.com/photos/zaharil/9780739335/in/album-72157635575972504/
113	snake	Lamprophiidae	Pseudoxyrhophiinae	Ithycyphus miniatus	Tiny Night Snake	yes	Aurélien Mirrales	http://reptile-database.reptarium.cz/species?genus=Ithycyphus&species=miniatus
114	snake	Leptotyphlopidae	Leptotyphlopinae	Epictia borapeliotes	Caatinga Thread Snake	yes	Sérgio Muniz	https://www.flickr.com/photos/89520412@N02/8239412280/
115	snake	Loxocemidae	Loxoceminae	Loxocemus bicolor	Mexican Burrowing Python	yes	Raul Gonzalez	https://photobucket.com/gallery/user/shellsnscales/media/cGF0aDpsb3hvY2VtdXMgYmljb2xvci9JTUdfODQ0Mi5qcGc=/?ref=
116	snake	Pareatidae	Pareatinae	Asthenodipsas vertebralis	Mountain Slug Snake	yes	Tom Charleton	https://calphotos.berkeley.edu/cgi/img_query?enlarge=0000+0000+0712+0441
117	snake	Pythonidae	Pythoninae	Morelia bredli	Bredli's Python	yes	Matt Summervill	https://www.flickr.com/photos/mattsummerville/6640709547/
118	snake	Tropidophiidae	Tropidophiinae	Tropidophis melanurus	Cuban Dwarf Boa	yes	Ing. Vladislav T. Jiroušek	http://zoo-foto.cz/info/fotogalerie/zvirata_animals/plazi_reptiles_in_zoo/
119	snake	Typhlopidae	Typhlopinae	Afrotyphlops lineolatus	Common Lined Worm Snake	yes	Konrad Mebert	https://www.flickr.com/photos/7929115@N04/11914657874
120	snake	Uropeltidae	Uropeltinae	Rhinophis blythii	Blyth's Earth Snake	yes	Paul Freed	https://www.inaturalist.org/photos/168528
121	snake	Viperidae	Azemiopinae	Azemiops feae	Fea's Viper	yes	Vasiliy Latyshev	https://www.flickr.com/photos/68490501@N06/9970267845/
122	snake	Viperidae	Crotalinae	Bothropoides neuwiedi	Jararaca Pintada	yes	M. Sacramento	https://www.flickr.com/photos/mariosacramentophotos/5069439653/
123	snake	Viperidae	Viperinae	Atheris squamigera	Variable Bush Viper	yes	De Chevalier	https://www.flickr.com/photos/93600693@N06/8510700852
124	snake	Xenodermatidae	Xenodermatinae	Xenodermus javanicus	Javan Dragon Snake	yes	Vasiliy Latyshev	https://www.flickr.com/photos/68490501@N06/6277120529/
125	snake	Xenopeltidae	Xenopeltinae	Xenopeltis unicolor	Sunbeam Snake	yes	Vasiliy Latyshev	https://www.flickr.com/photos/68490501@N06/6274242470/
126	snake	Xenophidiidae	Xenophidiinae	Xenophidion schaeferi	Schaefer's Spinejaw Snake	yes	W. Grossman	Manthey, U. & Grossmann, W. 1997. Amphibien & Reptilien Südostasiens. Natur und Tier Verlag (Münster), 512 pp.
127	snake	Xenotyphlopidae	Xenotyphlopinae	Xenotyphlops mocquardi	Madagascar Blind Snake	yes	Michael Cravens	https://www.flickr.com/photos/137489154@N02/22803820770
